# Supplementary material for: Meta-analysis of genome-wide association study identifies FBN2 as a novel locus associated with systemic lupus erythematosus in Thai population
Source: Arthritis Res Ther. 2020 Aug 8;22:185. doi: 10.1186/s13075-020-02276-y (PMC7414652; doi:10.1186/s13075-020-02276-y)
Supplement: Supplementary file 2 — Additional file 2. Supplementary Table 1: List of significant variants at individual locus from meta-analysis (p-value < 5E-5) [file 13075_2020_2276_MOESM2_ESM.xlsx]

## Sheet: Sheet1
Supplementary Table 1 List of significant variants at individual locus from meta-analysis (p-value < 5E-5)
HAP a	dbSNP c	CHRb	BP e	RA d	MAFa	MAFu	Locus	Locus up	Locus down	Observatory cohort		Replication cohort		Meta-analysis		Phet
										OR (95% CI)	P	OR (95% CI)	P	OR	P
p36.32	rs607850	1	4521563	G	0.09621	0.06309		RP5-1166F10.1	RP1-37J18.1	1.56 (1.22-2)	0.0003562	1.58 (1.19-2.1)	0.001426	1.569	1.99e-06	0.9443
p36.31	rs61759086	1	5453405	A	0.08108	0.0439		RP11-542C10.1	RP1-58B11.1	1.33 (0.99-1.79)	0.05585	1.92 (1.4-2.63)	3.462e-05	1.5823	2.891e-05	0.0965
p36.11	rs12749677	1	26485123	A	0.1514	0.1987		HMGN2	DPPA2P2	0.74 (0.6-0.91)	0.004961	0.72 (0.58-0.9)	0.003076	0.7312	4.825e-05	0.8355
p31.1	rs12135469	1	70299976	A	0.08649	0.0489	ANKRD13C			1.33 (0.99-1.78)	0.05499	1.84 (1.36-2.49)	6.222e-05	1.5573	3.763e-05	0.1308
p13.1	rs1004986	1	117059274	A	0.1066	0.07354	RP11-27K13.3			1.44 (1.12-1.86)	0.004295	1.5 (1.15-1.98)	0.003174	1.4709	4.542e-05	0.8273
q24.3	rs9425824	1	171915030	G	0.04595	0.02588	DNM3			1.69 (1.19-2.38)	0.002705	1.81 (1.21-2.73)	0.003788	1.7374	3.939e-05	0.7914
q25.1	rs1234315	1	173209324	A	0.5284	0.4568		TNFSF4	snoU13	1.24 (1.07-1.43)	0.005005	1.33 (1.14-1.56)	0.0004422	1.2786	9.226e-06	0.4966
q25.2	rs67269402	1	178943270	A	0.3496	0.2826		RALGPS2	FAM20B	1.3 (1.12-1.52)	0.0007836	1.36 (1.15-1.62)	0.00033	1.331	1.019e-06	0.7017
q25.3	rs13306575	1	183563302	A	0.1257	0.07603	SMG7			1.26 (0.97-1.62)	0.07769	1.75 (1.36-2.25)	1.355e-05	1.4811	1.804e-05	0.0717
q44	rs6661897	1	247180692	G	0.5596	0.4763		RP11-488L18.6	RP11-488L18.3	1.16 (1-1.34)	0.0542	1.4 (1.19-1.64)	4.577e-05	1.2603	3.115e-05	0.0895
q44	rs10449733	1	247906196	G	0.04054	0.02685		OR2W3	OR2T8	1.97 (1.41-2.74)	4.658e-05	1.53 (1-2.34)	0.04728	1.7901	1.262e-05	0.3611
p25.1	rs77707012	2	8330392	A	0.03288	0.02364	LINC00299			2.53 (1.65-3.89)	1.095e-05	1.4 (0.88-2.24)	0.1532	1.9353	4.178e-05	0.0682
p24.2	rs12620793	2	17883631	G	0.3365	0.4116	KCNS3			0.84 (0.72-0.98)	0.02976	0.72 (0.61-0.86)	0.0001697	0.7859	3.462e-05	0.2
p22.3	rs13385731	2	33476823	G	0.1392	0.1739	RASGRP3			0.65 (0.52-0.81)	0.0001371	0.77 (0.61-0.96)	0.02262	0.7052	1.705e-05	0.3041
p13.3	rs17720303	2	70936043	A	0.227	0.1853	ATP6V1B1			1.34 (1.13-1.6)	0.0008295	1.29 (1.06-1.57)	0.00962	1.3201	2.588e-05	0.762
q12.1	rs1433310	2	103359324	G	0.02997	0.01273		AC073987.2	AC092568.1	2.13 (1.16-3.92)	0.01232	2.4 (1.42-4.06)	0.0008014	2.2798	4.911e-05	0.7777
q22.1	rs12465074	2	140581211	G	0.3149	0.2707	LRP1B			1.32 (1.12-1.54)	0.0006217	1.24 (1.04-1.47)	0.01578	1.2798	3.347e-05	0.6137
q32.2	rs7603849	2	190574015	C	0.2683	0.3233		AC093388.3	NAB1	0.78 (0.67-0.92)	0.003145	0.77 (0.64-0.92)	0.003692	0.7766	3.613e-05	0.8611
q32.3	rs3821236	2	191038032	A	0.5081	0.4227	STAT4			1.39 (1.2-1.62)	1.088e-05	1.41 (1.2-1.66)	2.513e-05	1.4012	1.243e-09	0.9083
q32.3	rs1517352	2	191066738	C	0.4365	0.505	STAT4			0.8 (0.69-0.93)	0.003421	0.76 (0.65-0.89)	0.0007821	0.782	9.767e-06	0.624
q32.3	rs10168266	2	191071078	A	0.4527	0.359	STAT4			1.53 (1.31-1.77)	2.647e-08	1.48 (1.26-1.74)	2.169e-06	1.5033	3.501e-13	0.7716
q32.3	rs7601754	2	191075725	G	0.09459	0.1312	STAT4			0.63 (0.49-0.81)	0.0003513	0.69 (0.53-0.9)	0.00653	0.6578	9.329e-06	0.6089
q32.3	rs11889341	2	191079016	A	0.4703	0.3678	STAT4			1.58 (1.36-1.83)	1.868e-09	1.53 (1.3-1.79)	2.585e-07	1.5523	3.312e-15	0.7778
q32.3	rs6434435	2	191089138	A	0.05135	0.08833	STAT4			0.58 (0.42-0.8)	0.0007427	0.56 (0.39-0.79)	0.0009215	0.5674	2.994e-06	0.9059
q32.3	rs10931480	2	191089321	G	0.05135	0.08833	STAT4			0.58 (0.42-0.81)	0.0009426	0.56 (0.39-0.79)	0.0009215	0.5722	3.771e-06	0.8549
q32.3	rs7574865	2	191099907	A	0.474	0.3589	STAT4			1.54 (1.33-1.79)	1.451e-08	1.61 (1.37-1.89)	7.446e-09	1.5718	8.218e-16	0.6933
q32.3	rs12463658	2	191100618	A	0.4351	0.5032	STAT4			0.76 (0.66-0.88)	0.0003179	0.76 (0.65-0.89)	0.0008602	0.7613	9.681e-07	0.9897
q32.3	rs13407419	2	191103694	C	0.04348	0.08201	STAT4			0.6 (0.43-0.84)	0.002477	0.51 (0.35-0.74)	0.0003447	0.5584	4.761e-06	0.5176
q32.3	rs10181656	2	191105153	G	0.477	0.3621	STAT4			1.51 (1.3-1.75)	5.377e-08	1.61 (1.37-1.89)	7.209e-09	1.5526	3.107e-15	0.5701
q32.3	rs7582694	2	191105394	C	0.4784	0.3647	STAT4			1.54 (1.33-1.79)	9.707e-09	1.6 (1.36-1.88)	1.062e-08	1.5675	7.717e-16	0.7499
q32.3	rs10174238	2	191108308	G	0.4486	0.3371	STAT4			1.36 (1.17-1.58)	5.075e-05	1.6 (1.36-1.88)	1.253e-08	1.4666	9.764e-12	0.1535
q32.3	rs2358030	2	194125810	A	0.2919	0.2506		AC068135.1	GLULP6	1.36 (1.16-1.6)	0.0001972	1.23 (1.03-1.47)	0.02098	1.3007	1.733e-05	0.4176
p24.3	rs11128887	3	18380498	G	0.03397	0.0177	TBC1D5			1.88 (1.26-2.8)	0.001768	1.95 (1.21-3.15)	0.005312	1.9059	3.804e-05	0.9006
q12.2	rs17395659	3	100295762	A	0.06504	0.04609	TBC1D23			1.85 (1.37-2.49)	4.344e-05	1.44 (1.03-2.02)	0.0328	1.655	9.513e-06	0.2786
q21.1	rs76458540	3	123468216	G	0.01351	0.04167		ADCY5	PTPLB	0.49 (0.28-0.85)	0.008891	0.32 (0.16-0.6)	0.0002288	0.4077	2.533e-05	0.3083
q26.32	rs73173171	3	177467523	A	0.2595	0.191	LINC00578			1.18 (1-1.41)	0.05651	1.48 (1.23-1.79)	3.14e-05	1.3133	2.512e-05	0.0806
q27.3	rs7647225	3	186322162	A	0.3824	0.4368	DGKG			0.77 (0.66-0.9)	0.000704	0.8 (0.68-0.94)	0.007067	0.7836	1.62e-05	0.7611
q29	rs115520289	3	196999031	A	0.02755	0.01635	MFI2			3.07 (1.82-5.17)	9.446e-06	1.71 (1.01-2.88)	0.04343	2.2904	1.102e-05	0.1188
p15.32	rs190128439	4	17087941	G	0.02162	0.008833		RP11-141E13.1	RP11-576E20.1	2.2 (1.3-3.72)	0.002635	2.48 (1.34-4.61)	0.002981	2.3113	4.19e-05	0.7701
p15.2	rs34676227	4	24818492	A	0.05135	0.02366	CCDC149			1.49 (1.06-2.11)	0.02205	2.23 (1.5-3.33)	5.147e-05	1.7753	1.652e-05	0.1351
q24	rs4352484	4	100212352	G	0.1068	0.06845	RP11-588P8.1			1.35 (1.07-1.71)	0.01161	1.63 (1.24-2.13)	0.0003901	1.4644	2.62e-05	0.3158
q31.3	rs7668917	4	152099409	A	0.2743	0.2054		RNA5SP169	RP11-18H21.1	1.23 (1.04-1.45)	0.01585	1.46 (1.22-1.76)	4.347e-05	1.3285	6.045e-06	0.1632
q31.3	rs6535836	4	152101140	A	0.2743	0.2054	RP11-18H21.1			1.23 (1.04-1.45)	0.01675	1.46 (1.22-1.76)	4.347e-05	1.3273	6.461e-06	0.1593
q31.3	rs13140099	4	152101223	A	0.1946	0.1491	RP11-18H21.1			1.31 (1.08-1.57)	0.005371	1.38 (1.12-1.7)	0.002227	1.3379	3.988e-05	0.6985
q31.3	rs6535837	4	152101748	G	0.2743	0.2054	RP11-18H21.1			1.23 (1.04-1.45)	0.01675	1.46 (1.22-1.76)	4.347e-05	1.3273	6.461e-06	0.1593
q35.2	rs11132621	4	189228323	G	0.08424	0.1249		RP11-706F1.1	RP11-706F1.2	0.67 (0.52-0.86)	0.001909	0.64 (0.49-0.85)	0.00201	0.6595	1.382e-05	0.8276
q35.2	rs11132622	4	189228346	A	0.08514	0.1263		RP11-706F1.1	RP11-706F1.2	0.67 (0.52-0.86)	0.001826	0.64 (0.49-0.85)	0.001795	0.6592	1.199e-05	0.8191
q35.2	rs11132627	4	189228942	G	0.08243	0.1249		RP11-706F1.1	RP11-706F1.2	0.67 (0.52-0.86)	0.001581	0.63 (0.47-0.83)	0.001198	0.6493	7.276e-06	0.7704
q35.2	rs73029650	4	189229260	G	0.08378	0.1244		RP11-706F1.1	RP11-706F1.2	0.67 (0.52-0.86)	0.001931	0.64 (0.49-0.85)	0.00196	0.6585	1.365e-05	0.8315
p15.33	rs7725218	5	1282299	A	0.4473	0.3661	TERT			1.14 (0.98-1.33)	0.07854	1.4 (1.19-1.65)	4.221e-05	1.2551	4.997e-05	0.0702
p15.33	rs2736100	5	1286401	C	0.5068	0.4331	TERT			1.18 (1.02-1.37)	0.02805	1.35 (1.15-1.58)	0.0002841	1.253	4.674e-05	0.2391
p15.33	rs13361736	5	3000060	A	0.04459	0.01643		RP11-35O7.1	CTD-2029E14.1	1.57 (1.08-2.3)	0.01828	2.79 (1.79-4.35)	2.297e-06	2.0063	2.268e-06	0.0544
p15.33	rs11747688	5	3000871	G	0.09079	0.04861		RP11-35O7.1	CTD-2029E14.1	1.45 (1.1-1.91)	0.007504	1.95 (1.45-2.64)	7.967e-06	1.6624	8.075e-07	0.1501
q21.1	rs7708845	5	99122405	A	0.1365	0.09628		CTD-2007H13.3	RP11-93O17.1	1.39 (1.11-1.72)	0.003274	1.48 (1.17-1.89)	0.001247	1.4287	1.501e-05	0.6769
q23.3	rs76835745	5	128282950	A	0.09595	0.06976	FBN2			1.63 (1.28-2.09)	7.756e-05	1.42 (1.07-1.87)	0.01472	1.5347	5.326e-06	0.4506
q23.3	rs74989671	5	128398268	G	0.159	0.107	FBN2			1.52 (1.24-1.86)	4.313e-05	1.58 (1.26-1.98)	7.611e-05	1.5447	1.611e-08	0.8059
q23.3	rs35983844	5	128455668	G	0.1576	0.1093	FBN2			1.42 (1.16-1.73)	0.0006679	1.53 (1.21-1.92)	0.0002588	1.4628	7.701e-07	0.6325
q23.3	rs6595836	5	128525194	A	0.1797	0.124	FBN2			1.34 (1.1-1.63)	0.003283	1.55 (1.25-1.92)	6.273e-05	1.4294	1.273e-06	0.3278
p24.2	rs4713527	6	11460969	A	0.3	0.2568	RP11-716O23.1			1.34 (1.14-1.58)	0.00039	1.24 (1.04-1.48)	0.01645	1.2948	2.407e-05	0.5116
p22.3	rs2747676	6	24913561	A	0.3486	0.2744	FAM65B			1.16 (0.99-1.36)	0.06252	1.42 (1.19-1.68)	6.033e-05	1.2718	4.485e-05	0.0941
p22.1	rs1633041	6	29765446	A	0.08152	0.04747		XXbac-BPG170G13.31	HLA-V	1.35 (1.04-1.74)	0.02179	1.78 (1.31-2.43)	0.0002293	1.506	4.574e-05	0.1718
p22.1	rs2735044	6	29767614	G	0.07859	0.04672		XXbac-BPG170G13.31	HLA-V	1.43 (1.11-1.84)	0.005884	1.74 (1.27-2.38)	0.0004851	1.545	1.685e-05	0.3407
p22.1	rs9258288	6	29767678	A	0.08108	0.04738		XXbac-BPG170G13.31	HLA-V	1.36 (1.05-1.75)	0.018	1.77 (1.3-2.42)	0.0002527	1.5097	3.936e-05	0.189
p22.1	rs1737045	6	29768002	G	0.08108	0.04732		XXbac-BPG170G13.31	HLA-V	1.36 (1.05-1.75)	0.01774	1.78 (1.3-2.42)	0.0002442	1.511	3.787e-05	0.1883
p22.1	rs1737041	6	29768452	A	0.08108	0.04732		XXbac-BPG170G13.31	HLA-V	1.36 (1.05-1.75)	0.01774	1.78 (1.3-2.42)	0.0002442	1.511	3.787e-05	0.1883
p22.1	rs1737037	6	29769015	A	0.08108	0.04738		XXbac-BPG170G13.31	HLA-V	1.36 (1.06-1.75)	0.01735	1.77 (1.3-2.42)	0.0002527	1.5117	3.716e-05	0.1926
p22.1	rs1737032	6	29769445	C	0.08108	0.04732		XXbac-BPG170G13.31	HLA-V	1.36 (1.05-1.75)	0.01774	1.78 (1.3-2.42)	0.0002442	1.511	3.787e-05	0.1883
p22.1	rs885939	6	29771495	G	0.08108	0.04735		XXbac-BPG170G13.31	HLA-V	1.36 (1.05-1.76)	0.01753	1.78 (1.3-2.42)	0.0002484	1.5136	3.699e-05	0.1938
p22.1	rs885938	6	29771545	C	0.08108	0.04735		XXbac-BPG170G13.31	HLA-V	1.37 (1.07-1.77)	0.01334	1.78 (1.3-2.42)	0.0002484	1.5213	2.699e-05	0.2099
p22.1	rs1419641	6	29775069	A	0.08219	0.04786		XXbac-BPG170G13.31	HLA-V	1.37 (1.06-1.76)	0.01459	1.78 (1.31-2.43)	0.000229	1.52	2.838e-05	0.198
p22.1	rs1633021	6	29779092	G	0.06351	0.03312		XXbac-BPG170G13.31	HLA-V	1.51 (1.15-1.98)	0.003101	1.98 (1.39-2.82)	0.0001176	1.67	3.456e-06	0.2328
p22.1	rs1737013	6	29788524	G	0.07534	0.04398		XXbac-BPG170G13.31	HLA-V	1.46 (1.13-1.89)	0.00408	1.77 (1.28-2.45)	0.0004554	1.5746	1.105e-05	0.3615
p22.1	rs1611196	6	29790218	G	0.07995	0.04703		XXbac-BPG170G13.31	HLA-V	1.38 (1.07-1.78)	0.01144	1.76 (1.29-2.41)	0.0003355	1.5199	2.829e-05	0.2366
p22.1	rs1610643	6	29791533	A	0.08108	0.04703	HLA-V			1.38 (1.07-1.78)	0.01212	1.79 (1.31-2.44)	0.0002101	1.5296	2.156e-05	0.2052
p22.1	rs1611208	6	29792108	A	0.08108	0.04703	HLA-V			1.38 (1.07-1.78)	0.01249	1.79 (1.31-2.44)	0.0002101	1.5283	2.242e-05	0.2027
p22.1	rs1633011	6	29794916	A	0.08108	0.047	HLA-V			1.36 (1.06-1.76)	0.01641	1.79 (1.31-2.44)	0.0002066	1.5194	3.033e-05	0.1841
p22.1	rs1737002	6	29795126	A	0.08016	0.04321	HLA-V			1.46 (1.12-1.89)	0.005181	1.93 (1.41-2.65)	3.666e-05	1.6334	2.141e-06	0.1796
p22.1	rs1737000	6	29796771	G	0.08174	0.0456	HLA-V			1.37 (1.06-1.78)	0.01492	1.86 (1.36-2.55)	7.556e-05	1.5531	1.355e-05	0.1401
p22.1	rs1629068	6	29797514	G	0.08108	0.04703	HLA-V			1.37 (1.06-1.77)	0.01479	1.79 (1.31-2.44)	0.0002101	1.523	2.728e-05	0.1922
p22.1	rs1610711	6	29801720	C	0.07995	0.047	HLA-P			1.36 (1.06-1.76)	0.01641	1.76 (1.29-2.41)	0.00033	1.5091	4.236e-05	0.2114
p22.1	rs1610714	6	29802052	G	0.08016	0.04706	HLA-P			1.38 (1.06-1.78)	0.0146	1.77 (1.29-2.41)	0.0003173	1.5202	3.495e-05	0.2264
p22.1	rs1611192	6	29804102	G	0.06351	0.03281		RPL7AP7	MICG	1.5 (1.14-1.97)	0.003873	2 (1.4-2.85)	9.489e-05	1.6685	3.888e-06	0.2053
p22.1	rs1632988	6	29804618	A	0.08108	0.04672		RPL7AP7	MICG	1.36 (1.06-1.76)	0.01617	1.8 (1.32-2.46)	0.0001773	1.5236	2.694e-05	0.1757
p22.1	rs1632987	6	29804772	G	0.08108	0.04703		RPL7AP7	MICG	1.37 (1.06-1.76)	0.01558	1.79 (1.31-2.44)	0.0002101	1.521	2.891e-05	0.1886
p22.1	rs1624302	6	29806177	G	0.0813	0.04703		RPL7AP7	MICG	1.37 (1.06-1.76)	0.01536	1.79 (1.31-2.45)	0.000195	1.5234	2.7e-05	0.1852
p22.1	rs1736973	6	29807569	G	0.0813	0.047		RPL7AP7	MICG	1.36 (1.06-1.75)	0.0169	1.79 (1.32-2.45)	0.0001916	1.5197	3.003e-05	0.1773
p22.1	rs1632976	6	29808462	G	0.0813	0.04706		RPL7AP7	MICG	1.36 (1.06-1.76)	0.01641	1.79 (1.31-2.45)	0.0001984	1.5204	2.946e-05	0.1814
p22.1	rs1736971	6	29808545	A	0.07995	0.04508		RPL7AP7	MICG	1.36 (1.05-1.76)	0.02054	1.84 (1.34-2.52)	0.0001179	1.5339	2.725e-05	0.1413
p22.1	rs1736967	6	29809101	A	0.08108	0.0464		RPL7AP7	MICG	1.38 (1.07-1.77)	0.01359	1.81 (1.33-2.48)	0.0001492	1.5353	1.956e-05	0.1775
p22.1	rs1736963	6	29810206	A	0.08152	0.04709		RPL7AP7	MICG	1.35 (1.05-1.74)	0.01939	1.8 (1.32-2.45)	0.0001872	1.5144	3.504e-05	0.1655
p22.1	rs1610697	6	29810642	G	0.08108	0.04703		RPL7AP7	MICG	1.36 (1.06-1.76)	0.01641	1.79 (1.31-2.44)	0.0002101	1.519	3.063e-05	0.185
p22.1	rs753544	6	29812752	A	0.08108	0.04706		MICG	HLA-G	1.36 (1.05-1.76)	0.0184	1.79 (1.31-2.44)	0.0002138	1.5179	3.502e-05	0.1828
p22.1	rs1610674	6	29814109	A	0.0788	0.04623		MICG	HLA-G	1.4 (1.08-1.81)	0.01055	1.77 (1.29-2.42)	0.0003548	1.5358	2.573e-05	0.2639
p22.1	rs1077432	6	29815091	G	0.0813	0.04721		MICG	HLA-G	1.35 (1.05-1.74)	0.01939	1.79 (1.31-2.44)	0.0002162	1.511	3.859e-05	0.174
p22.1	rs1736948	6	29818643	A	0.08152	0.0475		MICG	HLA-G	1.37 (1.06-1.76)	0.01626	1.78 (1.3-2.43)	0.0002332	1.5196	3.206e-05	0.197
p22.1	rs1610682	6	29833547	G	0.07838	0.04101		HLA-G	MICF	1.41 (1.07-1.86)	0.01298	1.99 (1.44-2.74)	1.883e-05	1.6309	3.973e-06	0.1107
p22.1	rs1116221	6	30103553	A	0.08108	0.04388	TRIM31			1.41 (1.1-1.82)	0.006621	1.92 (1.41-2.63)	3.397e-05	1.594	3.128e-06	0.1338
p22.1	rs2248289	6	30104944	G	0.07182	0.03722	TRIM31			1.4 (1.07-1.84)	0.01512	2 (1.43-2.8)	3.51e-05	1.6154	8.776e-06	0.1056
p22.1	rs62390186	6	30106665	A	0.3149	0.3748	TRIM31-AS1			0.79 (0.68-0.92)	0.003184	0.77 (0.65-0.91)	0.002286	0.7792	2.346e-05	0.8012
p22.1	rs62390201	6	30113853	A	0.3211	0.386	TRIM31-AS1			0.8 (0.68-0.93)	0.004778	0.75 (0.63-0.89)	0.001029	0.7777	1.778e-05	0.6051
p22.1	rs17188015	6	30144420	A	0.3297	0.3896	TRIM40			0.8 (0.68-0.93)	0.004493	0.77 (0.65-0.91)	0.0025	0.7862	3.616e-05	0.7562
p22.1	rs3815081	6	30146297	G	0.3324	0.3946	TRIM40			0.81 (0.69-0.94)	0.006113	0.76 (0.65-0.9)	0.001742	0.7867	3.618e-05	0.6464
p22.1	rs17188113	6	30163346	C	0.3223	0.3931	TRIM15			0.83 (0.71-0.97)	0.02049	0.73 (0.62-0.87)	0.0004011	0.786	4.322e-05	0.2928
p22.1	rs2074477	6	30164258	A	0.3243	0.3958	TRIM15			0.83 (0.71-0.97)	0.01725	0.73 (0.62-0.87)	0.0003132	0.7843	2.934e-05	0.2872
p22.1	rs41272591	6	30171076	A	0.3243	0.3946	TRIM15			0.84 (0.72-0.98)	0.02321	0.74 (0.62-0.87)	0.0003914	0.7899	4.964e-05	0.2729
p21.33	rs3095341	6	30758971	A	0.1459	0.2156		RN7SL353P	HCG20	0.81 (0.66-0.99)	0.03924	0.62 (0.5-0.78)	2.181e-05	0.7196	1.326e-05	0.0804
p21.33	rs3869075	6	30759505	C	0.3243	0.2757		RN7SL353P	HCG20	1.28 (1.1-1.5)	0.001976	1.26 (1.06-1.5)	0.008338	1.2714	4.966e-05	0.8999
p21.33	rs13214831	6	30763728	A	0.3176	0.2711		RN7SL353P	HCG20	1.29 (1.11-1.51)	0.00128	1.25 (1.05-1.49)	0.01133	1.2745	4.409e-05	0.777
p21.33	rs12526186	6	30768374	A	0.3184	0.2705	HCG20			1.29 (1.1-1.51)	0.001592	1.26 (1.06-1.5)	0.008937	1.2753	4.306e-05	0.8541
p21.33	rs13217914	6	30769775	A	0.3122	0.2669	HCG20			1.33 (1.13-1.56)	0.0004437	1.25 (1.05-1.48)	0.01303	1.2902	2.026e-05	0.6047
p21.33	rs17481190	6	30775237	A	0.3054	0.2571	HCG20			1.33 (1.14-1.56)	0.0004162	1.27 (1.07-1.51)	0.007466	1.3022	1.077e-05	0.7066
p21.33	rs7740279	6	30792919	G	0.1545	0.2209		HCG20	LINC00243	0.79 (0.65-0.96)	0.01885	0.64 (0.52-0.8)	6.266e-05	0.7207	1.033e-05	0.1708
p21.33	rs3131787	6	30931747	G	0.02703	0.00947	SFTA2			1.94 (1.27-2.97)	0.001808	2.91 (1.64-5.15)	0.0001301	2.2431	3.428e-06	0.2685
p21.33	rs3095152	6	30931873	A	0.02703	0.007571	SFTA2			1.99 (1.28-3.09)	0.00176	3.64 (2-6.63)	6.247e-06	2.4584	6.49e-07	0.111
p21.33	rs3095151	6	30932373	A	0.02703	0.009464		SFTA2	Y_RNA	2.01 (1.32-3.06)	0.0009583	2.91 (1.64-5.15)	0.0001288	2.2858	1.763e-06	0.3058
p21.33	rs3815087	6	31125810	A	0.2662	0.2063	PSORS1C1			1.31 (1.11-1.54)	0.001162	1.4 (1.16-1.68)	0.0003766	1.3464	1.771e-06	0.6081
p21.33	rs9263699	6	31125922	A	0.2662	0.2063	PSORS1C1			1.31 (1.11-1.54)	0.001082	1.4 (1.16-1.68)	0.0003766	1.3476	1.654e-06	0.6166
p21.33	rs3778640	6	31126343	C	0.1401	0.1031	PSORS1C1			1.45 (1.18-1.78)	0.0003751	1.42 (1.12-1.8)	0.004087	1.4364	5.309e-06	0.8828
p21.33	rs9263703	6	31126705	C	0.3243	0.2334	PSORS1C1			1.32 (1.13-1.55)	0.0005515	1.58 (1.32-1.88)	2.796e-07	1.4305	2.16e-09	0.142
p21.33	rs6932086	6	31127311	A	0.1415	0.104	PSORS1C1			1.5 (1.22-1.84)	0.0001112	1.42 (1.12-1.8)	0.00374	1.4641	1.64e-06	0.7393
p21.33	rs9263715	6	31128024	A	0.3243	0.2334	PSORS1C1			1.33 (1.13-1.55)	0.0004817	1.58 (1.32-1.88)	2.796e-07	1.4329	1.826e-09	0.149
p21.33	rs9263716	6	31128039	T	0.2662	0.2061	PSORS1C1			1.31 (1.11-1.54)	0.001122	1.4 (1.16-1.68)	0.0003602	1.3474	1.676e-06	0.6084
p21.33	rs13200022	6	31131180	A	0.1973	0.1315	PSORS1C1			1.26 (1.05-1.51)	0.01174	1.62 (1.32-2)	4.49e-06	1.403	1.07e-06	0.0704
p21.33	rs186482934	6	31131181	A	0.0571	0.02638	PSORS1C1			1.39 (0.91-2.12)	0.129	2.24 (1.52-3.28)	2.6e-05	1.8011	4.984e-05	0.1011
p21.33	rs3823417	6	31133092	A	0.2176	0.1517	PSORS1C1			1.21 (1.02-1.44)	0.03002	1.56 (1.27-1.9)	1.344e-05	1.3493	7.464e-06	0.065
p21.33	rs3823418	6	31133165	A	0.1986	0.1322	PSORS1C1			1.25 (1.05-1.5)	0.01311	1.63 (1.32-2)	3.704e-06	1.4017	1.074e-06	0.0622
p21.33	rs9380231	6	31267855	G	0.1676	0.2401		XXbac-BPG299F13.16	HLA-C	0.85 (0.7-1.03)	0.09912	0.64 (0.52-0.79)	2.202e-05	0.7418	4.401e-05	0.0513
p21.33	rs28894985	6	31296457	A	0.1667	0.1157	XXbac-BPG248L24.13			1.25 (1.01-1.55)	0.04257	1.53 (1.22-1.91)	0.0001649	1.3777	4.875e-05	0.2
p21.33	rs2853922	6	31298413	A	0.3122	0.2438	XXbac-BPG248L24.13			1.2 (1.02-1.41)	0.02968	1.41 (1.18-1.68)	0.000128	1.2905	2.774e-05	0.1876
p21.33	rs2524089	6	31298745	C	0.3122	0.2438	XXbac-BPG248L24.13			1.2 (1.02-1.41)	0.02968	1.41 (1.18-1.68)	0.000128	1.2905	2.774e-05	0.1876
p21.33	rs28752870	6	31332421	A	0.3014	0.2281		XXbac-BPG248L24.10	HLA-B	1.15 (0.98-1.36)	0.09493	1.46 (1.22-1.74)	2.778e-05	1.2866	4.65e-05	0.0561
p21.33	rs117431752	6	31357897	A	0.1108	0.0827		XXbac-BPG248L24.12	DHFRP2	1.55 (1.21-1.99)	0.0005379	1.38 (1.06-1.8)	0.0151	1.4669	3.166e-05	0.5385
p21.33	rs2523535	6	31368473	G	0.2892	0.2443		DHFRP2	RNU6-283P	1.33 (1.13-1.57)	0.0004734	1.26 (1.05-1.5)	0.01145	1.2992	1.864e-05	0.6331
p21.33	rs2523533	6	31368872	A	0.2405	0.2131		DHFRP2	RNU6-283P	1.45 (1.23-1.73)	1.742e-05	1.17 (0.97-1.41)	0.1033	1.318	2.001e-05	0.0949
p21.33	rs12174396	6	31406802	G	0.1838	0.2628	HCP5			0.75 (0.62-0.91)	0.002872	0.63 (0.52-0.77)	7.404e-06	0.6904	1.755e-07	0.2349
p21.33	rs112630608	6	31408660	C	0.1162	0.08418	HCP5			1.47 (1.15-1.88)	0.002321	1.43 (1.11-1.85)	0.006184	1.45	4.651e-05	0.8888
p21.33	rs2596532	6	31420094	G	0.3446	0.4255	HCP5			0.81 (0.69-0.94)	0.007494	0.71 (0.6-0.84)	5.603e-05	0.76	2.629e-06	0.2725
p21.33	rs9394074	6	31529001	C	0.09214	0.1546	MCCD1			0.8 (0.62-1.02)	0.07217	0.56 (0.42-0.73)	1.275e-05	0.6737	2.117e-05	0.0527
p21.33	rs2256974	6	31587615	A	0.3176	0.3785	LST1			0.8 (0.68-0.94)	0.005585	0.76 (0.64-0.91)	0.001942	0.7821	3.539e-05	0.7116
p21.33	rs2763979	6	31826815	A	0.3554	0.2842		HSPA1A	HSPA1B	1.23 (1.06-1.43)	0.007544	1.39 (1.17-1.64)	0.0001373	1.2994	5.77e-06	0.2985
p21.32	rs12663103	6	32193547	G	0.125	0.09298	GPSM3			1.44 (1.16-1.78)	0.0007567	1.39 (1.09-1.79)	0.008808	1.4204	2.168e-05	0.8461
p21.32	rs6907458	6	32203511	A	0.1243	0.09438	NOTCH4			1.43 (1.16-1.77)	0.0008765	1.36 (1.06-1.75)	0.01452	1.4031	4.09e-05	0.7579
p21.32	rs422951	6	32220606	G	0.3622	0.2767	NOTCH4			1.22 (1.05-1.43)	0.01099	1.49 (1.25-1.76)	4.177e-06	1.3345	6.751e-07	0.0934
p21.32	rs139993810	6	32335930	A	0.06081	0.03725	C6orf10			1.59 (1.17-2.16)	0.002895	1.67 (1.18-2.38)	0.003893	1.6238	4.033e-05	0.823
p21.32	rs79044345	6	32349791	A	0.06098	0.03722	C6orf10			1.59 (1.17-2.16)	0.002936	1.68 (1.18-2.39)	0.003652	1.6257	3.863e-05	0.8093
p21.32	rs4713521	6	32366007	A	0.06131	0.03785	C6orf10			1.61 (1.18-2.18)	0.002287	1.66 (1.17-2.36)	0.004463	1.629	3.621e-05	0.8898
p21.32	rs9380292	6	32382845	G	0.1041	0.1555		C6orf10	HCG23	0.75 (0.59-0.96)	0.02381	0.63 (0.49-0.81)	0.0003539	0.6896	4.303e-05	0.336
p21.32	rs9380293	6	32409507	A	0.2182	0.2817		BTNL2	HLA-DRA	0.81 (0.67-0.96)	0.01832	0.71 (0.59-0.86)	0.0004595	0.7607	4.022e-05	0.3474
p21.32	rs9391860	6	32411793	A	0.1041	0.1544		BTNL2	HLA-DRA	0.75 (0.58-0.96)	0.02127	0.64 (0.49-0.82)	0.000464	0.6909	4.695e-05	0.3767
p21.32	rs3135356	6	32423739	A	0.1073	0.139		BTNL2	HLA-DRA	0.55 (0.43-0.7)	1.435e-06	0.74 (0.58-0.96)	0.0228	0.637	5.653e-07	0.0944
p21.32	rs3135351	6	32425168	A	0.1095	0.1402		BTNL2	HLA-DRA	0.57 (0.44-0.72)	3.332e-06	0.75 (0.59-0.97)	0.0271	0.6498	1.283e-06	0.1098
p21.32	rs2395170	6	32426536	C	0.1365	0.166		BTNL2	HLA-DRA	0.62 (0.49-0.77)	1.687e-05	0.79 (0.63-1)	0.04862	0.6965	9.088e-06	0.1202
p21.32	rs2395171	6	32426760	A	0.1365	0.1647		BTNL2	HLA-DRA	0.62 (0.5-0.77)	2.026e-05	0.8 (0.64-1.01)	0.05928	0.7014	1.362e-05	0.1127
p21.32	rs61341125	6	32431356	A	0.1027	0.1334		BTNL2	HLA-DRA	0.53 (0.41-0.68)	5.657e-07	0.74 (0.57-0.96)	0.02406	0.6242	3.532e-07	0.0631
p21.32	rs3129867	6	32436443	G	0.3266	0.2792		BTNL2	HLA-DRA	1.57 (1.34-1.84)	1.84e-08	1.25 (1.05-1.49)	0.01048	1.416	4.708e-09	0.0576
p21.32	rs9405035	6	32439291	A	0.1297	0.1831		BTNL2	HLA-DRA	0.73 (0.59-0.92)	0.007345	0.67 (0.53-0.84)	0.0005508	0.6999	1.628e-05	0.5501
p21.32	rs3135393	6	32441065	G	0.1108	0.1407	HLA-DRA			0.58 (0.46-0.74)	7.372e-06	0.76 (0.59-0.98)	0.03222	0.6619	2.706e-06	0.1321
p21.32	rs3129882	6	32441753	A	0.3311	0.2577	HLA-DRA			1.34 (1.14-1.57)	0.0002683	1.43 (1.2-1.69)	5.359e-05	1.3767	6.823e-08	0.5966
p21.32	rs9268657	6	32441879	A	0.4432	0.505	HLA-DRA			0.75 (0.65-0.87)	0.0001394	0.78 (0.66-0.92)	0.002463	0.7636	1.265e-06	0.7219
p21.32	rs16822599	6	32441885	T	0.1027	0.1334	HLA-DRA			0.53 (0.41-0.68)	5.293e-07	0.74 (0.57-0.96)	0.02406	0.6237	3.38e-07	0.0619
p21.32	rs16822599	6	32441885	T	0.1027	0.1334	HLA-DRA			0.53 (0.41-0.68)	5.293e-07	0.74 (0.57-0.96)	0.02406	0.6237	3.38e-07	0.0619
p21.32	rs16822660	6	32445783	G	0.1108	0.1429		HLA-DRA	HLA-DRB9	0.55 (0.43-0.71)	1.243e-06	0.75 (0.58-0.96)	0.02218	0.6401	4.85e-07	0.0911
p21.32	rs6937545	6	32450254	A	0.2649	0.2112		HLA-DRA	HLA-DRB9	1.71 (1.45-2.03)	3.476e-10	1.35 (1.12-1.62)	0.001537	1.534	1.725e-11	0.0589
p21.32	rs7754768	6	32452402	A	0.4511	0.4927		HLA-DRA	HLA-DRB9	0.69 (0.59-0.8)	6.656e-07	0.85 (0.72-0.99)	0.0417	0.7557	5.165e-07	0.0611
p21.32	rs7763262	6	32457105	A	0.2649	0.2117		HLA-DRA	HLA-DRB9	1.71 (1.44-2.02)	4.737e-10	1.34 (1.12-1.61)	0.001711	1.528	2.572e-11	0.0606
p21.32	rs7743662	6	32457272	A	0.3946	0.4666		HLA-DRA	HLA-DRB9	0.72 (0.62-0.83)	1.562e-05	0.75 (0.63-0.88)	0.0003983	0.7305	2.638e-08	0.7454
p21.32	rs9268830	6	32459795	G	0.2948	0.379		HLA-DRA	HLA-DRB9	0.71 (0.61-0.84)	5.355e-05	0.69 (0.58-0.82)	1.885e-05	0.7007	4.777e-09	0.7256
p21.32	rs9268832	6	32460012	G	0.4405	0.4757	HLA-DRB9			0.71 (0.61-0.82)	4.321e-06	0.87 (0.74-1.02)	0.08447	0.7763	5.787e-06	0.0642
p21.32	rs59406271	6	32463955	G	0.1005	0.1466	HLA-DRB9			0.56 (0.44-0.71)	1.887e-06	0.65 (0.5-0.84)	0.001109	0.5993	1.56e-08	0.3934
p21.32	rs59406271	6	32463955	G	0.1005	0.1466	HLA-DRB9			0.56 (0.44-0.71)	1.887e-06	0.65 (0.5-0.84)	0.001109	0.6238	2.388e-07	0.5072
p21.32	rs9268909	6	32464563	G	0.09865	0.1577	HLA-DRB9			0.78 (0.61-1)	0.0513	0.58 (0.45-0.76)	4.28e-05	0.6813	2.659e-05	0.1104
p21.32	rs9268927	6	32465308	A	0.2189	0.14	HLA-DRB9			1.66 (1.38-2)	5.774e-08	1.72 (1.41-2.11)	9.301e-08	1.6898	4.393e-14	0.8026
p21.32	rs9268978	6	32467201	A	0.2216	0.1476	HLA-DRB9			1.75 (1.46-2.1)	1.512e-09	1.64 (1.35-2.01)	8.523e-07	1.7007	1.151e-14	0.6508
p21.32	rs9286789	6	32471919	C	0.1125	0.1563	HLA-DRB9			0.6 (0.47-0.75)	6.978e-06	0.68 (0.53-0.88)	0.002532	0.6344	1.082e-07	0.418
p21.32	rs9286789	6	32471919	C	0.1125	0.1563	HLA-DRB9			0.6 (0.47-0.75)	6.978e-06	0.68 (0.53-0.88)	0.002532	0.6407	2.065e-07	0.4224
p21.32	rs9461755	6	32473269	A	0.1125	0.1566	HLA-DRB9			0.59 (0.47-0.75)	6.269e-06	0.68 (0.53-0.87)	0.002394	0.633	9.389e-08	0.4169
p21.32	rs9461756	6	32473352	A	0.1122	0.1558	HLA-DRB9			0.6 (0.47-0.75)	7.592e-06	0.68 (0.53-0.88)	0.002575	0.6353	1.181e-07	0.4228
p21.32	rs17209754	6	32474926	A	0.1122	0.1558		HLA-DRB9	HLA-DRB5	0.6 (0.47-0.75)	7.123e-06	0.68 (0.53-0.88)	0.002575	0.6347	1.121e-07	0.4177
p21.32	rs9469133	6	32479304	G	0.1093	0.1553		HLA-DRB9	HLA-DRB5	0.58 (0.46-0.73)	3.487e-06	0.67 (0.52-0.86)	0.001522	0.6194	3.426e-08	0.4302
p21.32	rs9469134	6	32479342	A	0.1129	0.1576		HLA-DRB9	HLA-DRB5	0.61 (0.48-0.77)	2.148e-05	0.68 (0.53-0.88)	0.002733	0.6398	3.024e-07	0.524
p21.32	rs12204922	6	32483836	C	0.1834	0.1358		HLA-DRB9	HLA-DRB5	1.72 (1.43-2.08)	1.01e-08	1.43 (1.16-1.77)	0.000957	1.5875	1.224e-10	0.1961
p21.32	rs117898110	6	32535973	A	0.1699	0.1266		HLA-DRB5	RNU1-61P	1.71 (1.4-2.09)	9.214e-08	1.41 (1.13-1.76)	0.002063	1.5696	2.097e-09	0.2043
p21.32	rs73727980	6	32543997	G	0.2905	0.4156		HLA-DRB5	RNU1-61P	0.62 (0.53-0.73)	3.272e-09	0.58 (0.48-0.69)	3.512e-10	0.5989	1.249e-17	0.546
p21.32	rs9269749	6	32580359	C	0.3135	0.4318	HLA-DRB1			0.63 (0.54-0.74)	8.843e-09	0.6 (0.51-0.71)	3.801e-09	0.6172	2.887e-16	0.6758
p21.32	rs34350244	6	32593688	A	0.05946	0.08013		HLA-DRB1	HLA-DQA1	0.51 (0.37-0.7)	2.628e-05	0.73 (0.52-1.01)	0.05642	0.6045	1.76e-05	0.1319
p21.32	rs9270614	6	32597338	A	0.3302	0.4373		HLA-DRB1	HLA-DQA1	0.6 (0.51-0.7)	1.256e-10	0.63 (0.54-0.75)	1.104e-07	0.6151	1.218e-16	0.6275
p21.32	rs11757382	6	32601860	C	0.2365	0.3432		HLA-DRB1	HLA-DQA1	0.58 (0.48-0.69)	8.083e-10	0.59 (0.49-0.71)	2.265e-08	0.5844	1.713e-16	0.836
p21.32	rs9270827	6	32602355	C	0.416	0.3046		HLA-DRB1	HLA-DQA1	2.01 (1.73-2.34)	1.046e-19	1.63 (1.38-1.92)	5.999e-09	1.8244	6.156e-26	0.0637
p21.32	rs9270852	6	32603020	G	0.4149	0.3048		HLA-DRB1	HLA-DQA1	2.02 (1.73-2.35)	8.171e-20	1.62 (1.37-1.91)	8.811e-09	1.8206	8.205e-26	0.0545
p21.32	rs13215135	6	32605248	G	0.07995	0.1379		HLA-DRB1	HLA-DQA1	0.52 (0.39-0.71)	1.872e-05	0.54 (0.41-0.72)	2.054e-05	0.5331	2.679e-09	0.8523
p21.32	rs9270970	6	32605797	G	0.4173	0.3047		HLA-DRB1	HLA-DQA1	2.02 (1.73-2.35)	8.706e-20	1.63 (1.39-1.93)	4.153e-09	1.8293	3.617e-26	0.0672
p21.32	rs9270984	6	32606214	A	0.4082	0.2978		HLA-DRB1	HLA-DQA1	2.04 (1.75-2.38)	5.646e-20	1.63 (1.38-1.92)	8.174e-09	1.8354	5.724e-26	0.0517
p21.32	rs2858867	6	32607548	A	0.577	0.4391		HLA-DRB1	HLA-DQA1	1.66 (1.43-1.93)	2.034e-11	1.74 (1.48-2.05)	1.267e-11	1.6999	2.876e-21	0.68
p21.32	rs9271096	6	32608649	A	0.4149	0.3047		HLA-DRB1	HLA-DQA1	2.02 (1.73-2.35)	6.303e-20	1.62 (1.37-1.91)	8.572e-09	1.8235	6.11e-26	0.0525
p21.32	rs9271100	6	32608701	A	0.4149	0.3047		HLA-DRB1	HLA-DQA1	2.02 (1.73-2.35)	6.303e-20	1.62 (1.37-1.91)	8.572e-09	1.8235	6.11e-26	0.0525
p21.32	rs660895	6	32609603	G	0.173	0.2479		HLA-DRB1	HLA-DQA1	0.53 (0.44-0.64)	6.288e-11	0.63 (0.52-0.78)	1.43e-05	0.5753	1.81e-14	0.2042
p21.32	rs9271149	6	32609678	A	0.4149	0.3049		HLA-DRB1	HLA-DQA1	2.02 (1.73-2.35)	6.303e-20	1.62 (1.37-1.91)	9.157e-09	1.8225	6.794e-26	0.0512
p21.32	rs9271170	6	32610112	A	0.4149	0.3049		HLA-DRB1	HLA-DQA1	2.01 (1.73-2.35)	8.769e-20	1.62 (1.37-1.91)	9.157e-09	1.8196	9.248e-26	0.0544
p21.32	rs9271178	6	32610414	G	0.4149	0.3049		HLA-DRB1	HLA-DQA1	2.02 (1.73-2.35)	6.303e-20	1.62 (1.37-1.91)	9.157e-09	1.8225	6.794e-26	0.0512
p21.32	rs9271192	6	32610753	C	0.4149	0.3048		HLA-DRB1	HLA-DQA1	2.02 (1.73-2.35)	8.08e-20	1.62 (1.37-1.91)	8.811e-09	1.8214	8.07e-26	0.0535
p21.32	rs5021728	6	32610876	G	0.2716	0.3593		HLA-DRB1	HLA-DQA1	0.72 (0.61-0.85)	8.106e-05	0.67 (0.56-0.79)	6.034e-06	0.6926	2.734e-09	0.5395
p21.32	rs502055	6	32611226	G	0.2716	0.3591		HLA-DRB1	HLA-DQA1	0.72 (0.61-0.85)	9.119e-05	0.67 (0.56-0.79)	6.302e-06	0.6937	3.214e-09	0.5309
p21.32	rs3997871	6	32612679	G	0.416	0.3043		HLA-DRB1	HLA-DQA1	2 (1.72-2.33)	1.832e-19	1.63 (1.38-1.92)	5.457e-09	1.8209	8.794e-26	0.0711
p21.32	rs521539	6	32614196	A	0.173	0.2481		HLA-DRB1	HLA-DQA1	0.53 (0.43-0.64)	5.911e-11	0.63 (0.52-0.78)	1.378e-05	0.5748	1.641e-14	0.2042
p21.32	rs3104413	6	32614873	G	0.05946	0.08013		HLA-DRB1	HLA-DQA1	0.51 (0.37-0.7)	2.929e-05	0.73 (0.52-1.01)	0.05642	0.6058	1.914e-05	0.1361
p21.32	rs6931277	6	32615580	A	0.05946	0.08023		HLA-DRB1	HLA-DQA1	0.51 (0.37-0.7)	3.01e-05	0.72 (0.52-1.01)	0.05537	0.6056	1.895e-05	0.1385
p21.32	rs9271348	6	32615965	G	0.4	0.2656		HLA-DRB1	HLA-DQA1	1.75 (1.51-2.04)	2.87e-13	1.84 (1.56-2.18)	4.283e-13	1.7931	1.982e-24	0.6634
p21.32	rs113488265	6	32619061	G	0.1054	0.08328		HLA-DRB1	HLA-DQA1	1.72 (1.33-2.21)	2.389e-05	1.3 (0.99-1.69)	0.05509	1.5032	1.354e-05	0.134
p21.32	rs9271366	6	32619077	G	0.3027	0.2161		HLA-DRB1	HLA-DQA1	1.83 (1.56-2.16)	1.858e-13	1.58 (1.32-1.88)	5.104e-07	1.7099	2.024e-18	0.221
p21.32	rs28669773	6	32621318	G	0.0813	0.1379		HLA-DRB1	HLA-DQA1	0.51 (0.38-0.69)	8.993e-06	0.55 (0.42-0.73)	3.205e-05	0.5326	2.168e-09	0.7033
p21.32	rs9271492	6	32621345	C	0.2203	0.2732		HLA-DRB1	HLA-DQA1	0.72 (0.61-0.87)	0.000399	0.75 (0.62-0.91)	0.003247	0.7369	4.568e-06	0.7801
p21.32	rs35407883	6	32622752	G	0.08108	0.1379		HLA-DRB1	HLA-DQA1	0.51 (0.38-0.69)	9.195e-06	0.55 (0.42-0.73)	2.982e-05	0.5322	2.07e-09	0.7137
p21.32	rs17533090	6	32622945	A	0.08784	0.1432		HLA-DRB1	HLA-DQA1	0.52 (0.39-0.7)	1.071e-05	0.58 (0.44-0.76)	6.389e-05	0.549	5.039e-09	0.6095
p21.32	rs9271586	6	32623122	A	0.3392	0.3975		HLA-DRB1	HLA-DQA1	0.68 (0.58-0.79)	1.1e-06	0.78 (0.66-0.92)	0.003368	0.7223	2.973e-08	0.2332
p21.32	rs9271588	6	32623176	G	0.3392	0.3975		HLA-DRB1	HLA-DQA1	0.68 (0.58-0.79)	1.121e-06	0.78 (0.66-0.92)	0.003368	0.7224	3.019e-08	0.2342
p21.32	rs35399661	6	32623213	G	0.08784	0.1434		HLA-DRB1	HLA-DQA1	0.52 (0.39-0.7)	1.071e-05	0.58 (0.44-0.76)	6.103e-05	0.5485	4.795e-09	0.6149
p21.32	rs4959030	6	32623974	A	0.1365	0.09241		HLA-DRB1	HLA-DQA1	1.63 (1.31-2.04)	1.26e-05	1.55 (1.22-1.98)	0.0003361	1.5945	2.128e-08	0.7666
p21.32	rs9271640	6	32624423	A	0.5247	0.474		HLA-DRB1	HLA-DQA1	1.51 (1.3-1.75)	5.977e-08	1.23 (1.04-1.44)	0.01373	1.3707	1.711e-08	0.063
p21.32	rs146669851	6	32624448	G	0.07973	0.1301		HLA-DRB1	HLA-DQA1	0.51 (0.39-0.67)	9.284e-07	0.58 (0.44-0.77)	0.0001532	0.5435	1.201e-09	0.5445
p21.32	rs28421666	6	32624960	G	0.08243	0.1334		HLA-DRB1	HLA-DQA1	0.53 (0.41-0.7)	2.439e-06	0.58 (0.44-0.77)	0.0001485	0.5568	2.52e-09	0.6552
p21.32	rs9271720	6	32625730	A	0.2283	0.2787		HLA-DRB1	HLA-DQA1	0.74 (0.61-0.88)	0.0008292	0.77 (0.63-0.92)	0.005473	0.75	1.514e-05	0.7694
p21.32	rs9271842	6	32627176	A	0.2284	0.2779		HLA-DRB1	HLA-DQA1	0.72 (0.6-0.86)	0.000325	0.77 (0.64-0.93)	0.006184	0.7434	7.442e-06	0.6275
p21.32	rs28720766	6	32627286	A	0.08243	0.1334		HLA-DRB1	HLA-DQA1	0.53 (0.41-0.7)	2.439e-06	0.58 (0.44-0.77)	0.0001485	0.5568	2.52e-09	0.6552
p21.32	rs3129768	6	32627306	C	0.5203	0.4678		HLA-DRB1	HLA-DQA1	1.49 (1.28-1.72)	1.529e-07	1.23 (1.05-1.45)	0.01012	1.3636	2.285e-08	0.0962
p21.32	rs9271857	6	32627370	A	0.229	0.278		HLA-DRB1	HLA-DQA1	0.72 (0.6-0.87)	0.0003881	0.77 (0.64-0.93)	0.006864	0.7459	9.717e-06	0.6291
p21.32	rs77029856	6	32627928	G	0.08784	0.143		HLA-DRB1	HLA-DQA1	0.52 (0.39-0.7)	1.047e-05	0.58 (0.44-0.76)	6.72e-05	0.5492	5.217e-09	0.6023
p21.32	rs116573360	6	32630589	G	0.08016	0.1198	HLA-DQA1			0.53 (0.41-0.7)	5.288e-06	0.64 (0.48-0.85)	0.002183	0.5824	8.77e-08	0.372
p21.32	rs114308959	6	32631668	G	0.08243	0.1334	HLA-DQA1			0.54 (0.41-0.7)	2.638e-06	0.58 (0.44-0.77)	0.0001485	0.5573	2.68e-09	0.6621
p21.32	rs115738641	6	32632203	G	0.08243	0.1334	HLA-DQA1			0.53 (0.41-0.7)	2.532e-06	0.58 (0.44-0.77)	0.0001485	0.5571	2.599e-09	0.6586
p21.32	rs9272105	6	32632222	A	0.3125	0.4129	HLA-DQA1			0.59 (0.5-0.69)	8.522e-11	0.65 (0.54-0.77)	5.14e-07	0.6152	4.593e-16	0.4378
p21.32	rs3104376	6	32632226	A	0.4432	0.3388	HLA-DQA1			1.93 (1.66-2.24)	5.063e-18	1.55 (1.32-1.83)	9.595e-08	1.746	3.926e-23	0.0561
p21.32	rs116728358	6	32632285	G	0.08243	0.1334	HLA-DQA1			0.54 (0.41-0.7)	2.638e-06	0.58 (0.44-0.77)	0.0001485	0.5573	2.68e-09	0.6621
p21.32	rs9272114	6	32632540	G	0.3108	0.4115	HLA-DQA1			0.59 (0.51-0.7)	1.76e-10	0.65 (0.54-0.77)	4.415e-07	0.6177	7.492e-16	0.496
p21.32	rs3104373	6	32632598	A	0.1365	0.09335	HLA-DQA1			1.63 (1.3-2.03)	1.417e-05	1.54 (1.21-1.96)	0.000471	1.5839	3.282e-08	0.7304
p21.32	rs9272116	6	32632627	G	0.3106	0.4073	HLA-DQA1			0.6 (0.51-0.71)	4.67e-10	0.66 (0.55-0.78)	1.314e-06	0.6258	5.684e-15	0.4663
p21.32	rs116485389	6	32632680	G	0.08243	0.1333	HLA-DQA1			0.53 (0.41-0.7)	2.373e-06	0.58 (0.44-0.77)	0.0001545	0.5569	2.558e-09	0.6475
p21.32	rs79473311	6	32633605	C	0.08016	0.1331	HLA-DQA1			0.53 (0.41-0.69)	2.238e-06	0.57 (0.43-0.76)	8.318e-05	0.5488	1.289e-09	0.7505
p21.32	rs115711192	6	32634384	A	0.08243	0.1334	HLA-DQA1			0.53 (0.41-0.7)	2.439e-06	0.58 (0.44-0.77)	0.0001485	0.5568	2.52e-09	0.6552
p21.32	rs9272218	6	32634461	A	0.3117	0.4116	HLA-DQA1			0.59 (0.5-0.69)	1.169e-10	0.65 (0.55-0.77)	5.502e-07	0.617	6.508e-16	0.4524
p21.32	rs9272219	6	32634492	A	0.1797	0.23	HLA-DQA1			0.66 (0.55-0.8)	1.116e-05	0.73 (0.6-0.9)	0.002994	0.6926	1.722e-07	0.4567
p21.32	rs28635391	6	32635271	A	0.08243	0.133	HLA-DQA1			0.53 (0.41-0.7)	2.439e-06	0.59 (0.44-0.78)	0.0001675	0.5579	2.84e-09	0.6402
p21.32	rs199950886	6	32635298	C	0.08266	0.1335	HLA-DQA1			0.53 (0.4-0.69)	1.685e-06	0.58 (0.44-0.77)	0.0001587	0.5536	1.986e-09	0.6007
p21.32	rs115493697	6	32635582	A	0.07713	0.1329	HLA-DQA1			0.52 (0.4-0.68)	1.233e-06	0.55 (0.41-0.73)	3.64e-05	0.5306	3.481e-10	0.8057
p21.32	rs115872586	6	32637156	A	0.08243	0.1334	HLA-DQA1			0.53 (0.41-0.7)	2.439e-06	0.58 (0.44-0.77)	0.0001485	0.5568	2.52e-09	0.6552
p21.32	rs12722039	6	32637507	A	0.0824	0.1424	HLA-DQA1			0.52 (0.39-0.71)	1.81e-05	0.54 (0.41-0.72)	1.853e-05	0.5314	2.36e-09	0.8618
p21.32	rs9272577	6	32639548	A	0.1797	0.2303	HLA-DQA1			0.66 (0.55-0.79)	9.727e-06	0.73 (0.6-0.9)	0.002845	0.691	1.443e-07	0.452
p21.32	rs114612036	6	32639573	G	0.08174	0.1319	HLA-DQA1			0.51 (0.39-0.67)	8.199e-07	0.59 (0.44-0.78)	0.0001884	0.5456	1.347e-09	0.4973
p21.32	rs74395243	6	32640339	A	0.08243	0.1337	HLA-DQA1			0.53 (0.41-0.7)	2.557e-06	0.58 (0.44-0.77)	0.0001395	0.5565	2.45e-09	0.6676
p21.32	rs74395243	6	32640339	A	0.08243	0.1337	HLA-DQA1			0.53 (0.41-0.7)	2.557e-06	0.58 (0.44-0.77)	0.0001395	0.5566	2.47e-09	0.6577
p21.32	rs9272630	6	32640373	A	0.1797	0.23	HLA-DQA1			0.66 (0.55-0.79)	9.727e-06	0.73 (0.6-0.9)	0.002994	0.6915	1.527e-07	0.4451
p21.32	rs115805770	6	32640655	A	0.08243	0.1331	HLA-DQA1			0.51 (0.39-0.67)	6.531e-07	0.58 (0.44-0.78)	0.0001606	0.544	9.412e-10	0.4828
p21.32	rs9272657	6	32640878	A	0.1797	0.2296	HLA-DQA1			0.66 (0.55-0.79)	9.331e-06	0.74 (0.6-0.9)	0.003186	0.6918	1.584e-07	0.4335
p21.32	rs1048023	6	32641373	G	0.144	0.1968	HLA-DQA1			0.63 (0.51-0.79)	4.084e-05	0.69 (0.55-0.86)	0.001066	0.6589	2.067e-07	0.6126
p21.32	rs146420652	6	32641804	A	0.0813	0.1332	HLA-DQA1			0.53 (0.41-0.69)	2.502e-06	0.58 (0.43-0.76)	0.0001129	0.5524	1.981e-09	0.6927
p21.32	rs1048134	6	32642012	G	0.08243	0.1334	HLA-DQA1			0.54 (0.41-0.7)	2.711e-06	0.58 (0.44-0.77)	0.0001485	0.5576	2.747e-09	0.6648
p21.32	rs9273012	6	32643864	G	0.1797	0.23	HLA-DQA1			0.66 (0.55-0.79)	9.727e-06	0.73 (0.6-0.9)	0.002994	0.6915	1.527e-07	0.4451
p21.32	rs7744020	6	32658353	A	0.1938	0.2252		HLA-DQA1	HLA-DQB1	0.7 (0.59-0.84)	9.215e-05	0.83 (0.68-1.01)	0.06304	0.7538	3.432e-05	0.2251
p21.32	rs4713573	6	32659207	C	0.2378	0.1709		HLA-DQA1	HLA-DQB1	1.38 (1.15-1.65)	0.0004685	1.51 (1.25-1.84)	2.275e-05	1.4377	5.861e-08	0.4732
p21.32	rs9273489	6	32660412	G	0.05811	0.08202	HLA-DQB1			0.53 (0.38-0.73)	6.892e-05	0.69 (0.49-0.96)	0.02849	0.6001	1.44e-05	0.2519
p21.32	rs3210168	6	32661369	A	0.3061	0.395	HLA-DQB1			0.58 (0.49-0.68)	3.822e-11	0.68 (0.57-0.8)	9.109e-06	0.6231	5.431e-15	0.2122
p21.32	rs35915063	6	32665742	G	0.1257	0.1829	HLA-DQB1			0.57 (0.46-0.7)	1.61e-07	0.64 (0.51-0.81)	0.0002056	0.5993	2.676e-10	0.4351
p21.32	rs9274685	6	32669067	A	0.5301	0.4923		HLA-DQB1	MTCO3P1	1.43 (1.23-1.66)	2.1e-06	1.16 (0.99-1.37)	0.06608	1.3011	2.302e-06	0.0636
p21.32	rs17205528	6	32669381	A	0.2581	0.306		HLA-DQB1	MTCO3P1	0.7 (0.59-0.83)	2.351e-05	0.79 (0.66-0.95)	0.01026	0.7391	1.301e-06	0.337
p21.32	rs9274717	6	32669677	C	0.527	0.4902		HLA-DQB1	MTCO3P1	1.42 (1.23-1.65)	2.837e-06	1.16 (0.99-1.36)	0.07135	1.2948	3.189e-06	0.0652
p21.32	rs2858303	6	32682773	G	0.1626	0.1119		HLA-DQB1	MTCO3P1	1.28 (1.05-1.56)	0.01321	1.54 (1.23-1.93)	0.000145	1.3861	1.398e-05	0.218
p21.32	rs9275133	6	32682811	A	0.3068	0.2446		HLA-DQB1	MTCO3P1	1.23 (1.05-1.45)	0.01139	1.37 (1.15-1.63)	0.0004931	1.2917	2.565e-05	0.3976
p21.32	rs9275136	6	32682980	G	0.3084	0.2457		HLA-DQB1	MTCO3P1	1.24 (1.05-1.46)	0.009525	1.37 (1.15-1.63)	0.0004615	1.297	1.947e-05	0.4142
p21.32	rs17212090	6	32683032	A	0.527	0.4393		HLA-DQB1	MTCO3P1	0.87 (0.75-1.01)	0.06389	1.42 (1.21-1.67)	1.613e-05	0.7889	1.914e-05	0.0563
p21.32	rs9275141	6	32683340	A	0.3068	0.2438		HLA-DQB1	MTCO3P1	1.23 (1.05-1.45)	0.01091	1.37 (1.15-1.64)	0.0004128	1.2954	2.067e-05	0.385
p21.32	rs17205851	6	32683488	G	0.527	0.4388		HLA-DQB1	MTCO3P1	0.87 (0.75-1.01)	0.06383	1.43 (1.21-1.67)	1.419e-05	0.7882	1.765e-05	0.0538
p21.32	rs28746936	6	32683616	A	0.5247	0.436		HLA-DQB1	MTCO3P1	0.85 (0.73-0.99)	0.03763	1.43 (1.21-1.68)	1.525e-05	0.7784	8.27e-06	0.0806
p21.32	rs17212223	6	32683763	A	0.1253	0.1818		HLA-DQB1	MTCO3P1	0.57 (0.46-0.71)	2.171e-07	0.65 (0.51-0.82)	0.0002551	0.6021	4.358e-10	0.4401
p21.32	rs17212279	6	32683936	G	0.527	0.4411		HLA-DQB1	MTCO3P1	0.86 (0.74-1)	0.04695	1.41 (1.2-1.66)	2.393e-05	0.7868	1.583e-05	0.0804
p21.32	rs1694114	6	32684201	G	0.4864	0.397		HLA-DQB1	MTCO3P1	1.2 (1.03-1.39)	0.01613	1.44 (1.23-1.69)	8.938e-06	1.3026	1.901e-06	0.0999
p21.32	rs9275152	6	32684419	G	0.01757	0.04009		HLA-DQB1	MTCO3P1	0.36 (0.21-0.6)	5.734e-05	0.43 (0.24-0.76)	0.002998	0.3884	1.608e-06	0.6545
p21.32	rs17206035	6	32684447	G	0.527	0.44		HLA-DQB1	MTCO3P1	0.87 (0.75-1.01)	0.05926	1.42 (1.21-1.67)	1.886e-05	0.7888	1.898e-05	0.0628
p21.32	rs3021058	6	32684582	A	0.3076	0.2438		HLA-DQB1	MTCO3P1	1.23 (1.05-1.45)	0.0122	1.38 (1.16-1.64)	0.0003517	1.2957	2.04e-05	0.3518
p21.32	rs3021057	6	32684586	G	0.3068	0.2438		HLA-DQB1	MTCO3P1	1.23 (1.05-1.45)	0.0112	1.37 (1.15-1.64)	0.0004128	1.2948	2.134e-05	0.3813
p21.32	rs28746953	6	32685046	G	0.527	0.4397		HLA-DQB1	MTCO3P1	0.87 (0.75-1)	0.057	1.42 (1.21-1.67)	1.77e-05	0.7878	1.699e-05	0.0626
p21.32	rs28746967	6	32685454	G	0.527	0.4397		HLA-DQB1	MTCO3P1	0.87 (0.75-1.01)	0.05926	1.42 (1.21-1.67)	1.77e-05	0.7883	1.797e-05	0.061
p21.32	rs28747019	6	32686980	A	0.5248	0.4345		HLA-DQB1	MTCO3P1	0.84 (0.72-0.97)	0.01916	1.44 (1.22-1.69)	1.077e-05	0.7688	2.67e-06	0.1011
p21.32	rs113201741	6	32689450	G	0.07357	0.1114		HLA-DQB1	MTCO3P1	0.53 (0.4-0.7)	4.824e-06	0.63 (0.47-0.85)	0.002566	0.5739	9.49e-08	0.3738
p21.32	rs9275206	6	32689788	G	0.01626	0.03734		HLA-DQB1	MTCO3P1	0.37 (0.22-0.63)	0.0001135	0.43 (0.23-0.78)	0.00408	0.3945	3.609e-06	0.7382
p21.32	rs73405373	6	32690332	A	0.07838	0.1177		HLA-DQB1	MTCO3P1	0.52 (0.39-0.68)	2.153e-06	0.64 (0.48-0.85)	0.002121	0.5728	4.157e-08	0.3151
p21.32	rs9469220	6	32690533	G	0.227	0.2824		HLA-DQB1	MTCO3P1	0.6 (0.5-0.71)	5.144e-09	0.75 (0.62-0.9)	0.002301	0.6619	2.477e-10	0.0898
p21.32	rs113542246	6	32690707	C	0.07473	0.1159		HLA-DQB1	MTCO3P1	0.52 (0.39-0.68)	2.179e-06	0.62 (0.46-0.83)	0.001209	0.5625	2.104e-08	0.4092
p21.32	rs111413563	6	32690716	T	0.0724	0.1127		HLA-DQB1	MTCO3P1	0.51 (0.39-0.68)	1.981e-06	0.61 (0.46-0.83)	0.00138	0.5572	2.334e-08	0.3808
p21.32	rs34723256	6	32690917	A	0.1756	0.1195		HLA-DQB1	MTCO3P1	1.5 (1.22-1.85)	0.0001289	1.57 (1.26-1.96)	6.456e-05	1.5329	3.9e-08	0.773
p21.32	rs17581061	6	32691221	G	0.07143	0.1139		HLA-DQB1	MTCO3P1	0.53 (0.4-0.7)	5.015e-06	0.6 (0.44-0.81)	0.0007983	0.5598	2.674e-08	0.5569
p21.32	rs112919014	6	32691278	G	0.07859	0.1175		HLA-DQB1	MTCO3P1	0.52 (0.4-0.68)	2.237e-06	0.64 (0.48-0.86)	0.002392	0.5743	4.88e-08	0.3054
p21.32	rs9275221	6	32691322	G	0.01657	0.03945		HLA-DQB1	MTCO3P1	0.39 (0.24-0.65)	0.0001888	0.41 (0.23-0.75)	0.002602	0.4	3.516e-06	0.9123
p21.32	rs114872374	6	32691435	G	0.07766	0.1082		HLA-DQB1	MTCO3P1	0.52 (0.39-0.69)	5.974e-06	0.69 (0.52-0.93)	0.01395	0.5996	9.429e-07	0.1741
p21.32	rs149183964	6	32691763	G	0.07724	0.1153		HLA-DQB1	MTCO3P1	0.51 (0.39-0.67)	1.405e-06	0.64 (0.48-0.86)	0.002693	0.5689	4.001e-08	0.2607
p21.32	rs35472814	6	32692120	G	0.1757	0.1184		HLA-DQB1	MTCO3P1	1.57 (1.28-1.92)	1.451e-05	1.59 (1.28-1.97)	2.948e-05	1.5759	2.212e-09	0.937
p21.32	rs112918734	6	32692190	A	0.07838	0.1177		HLA-DQB1	MTCO3P1	0.52 (0.39-0.68)	2.153e-06	0.64 (0.48-0.85)	0.002121	0.5728	4.157e-08	0.3151
p21.32	rs28371267	6	32695801	A	0.1622	0.1132		HLA-DQB1	MTCO3P1	1.27 (1.05-1.55)	0.01481	1.52 (1.21-1.9)	0.0002581	1.3722	2.44e-05	0.2487
p21.32	rs17427445	6	32695987	A	0.1757	0.1189		HLA-DQB1	MTCO3P1	1.57 (1.28-1.92)	1.451e-05	1.58 (1.27-1.96)	3.509e-05	1.5726	2.572e-09	0.9601
p21.32	rs112044727	6	32696004	C	0.07838	0.1177		HLA-DQB1	MTCO3P1	0.52 (0.39-0.68)	2.153e-06	0.64 (0.48-0.85)	0.002087	0.5726	4.089e-08	0.3166
p21.32	rs112745211	6	32696139	G	0.07838	0.1177		HLA-DQB1	MTCO3P1	0.52 (0.39-0.68)	2.153e-06	0.64 (0.48-0.85)	0.002121	0.5728	4.157e-08	0.3151
p21.32	rs112745211	6	32696139	G	0.07838	0.1177		HLA-DQB1	MTCO3P1	0.52 (0.39-0.68)	2.153e-06	0.64 (0.48-0.85)	0.002121	0.5728	4.157e-08	0.3151
p21.32	rs34677551	6	32696159	C	0.1757	0.1189		HLA-DQB1	MTCO3P1	1.56 (1.27-1.92)	1.664e-05	1.58 (1.27-1.96)	3.509e-05	1.571	2.895e-09	0.9501
p21.32	rs35239297	6	32696183	A	0.1757	0.1187		HLA-DQB1	MTCO3P1	1.57 (1.28-1.93)	1.361e-05	1.58 (1.27-1.97)	3.217e-05	1.5751	2.267e-09	0.9568
p21.32	rs35900855	6	32696261	G	0.1757	0.1189		HLA-DQB1	MTCO3P1	1.57 (1.28-1.93)	1.361e-05	1.58 (1.27-1.96)	3.509e-05	1.5737	2.436e-09	0.9667
p21.32	rs112205942	6	32696281	G	0.07838	0.1177		HLA-DQB1	MTCO3P1	0.52 (0.39-0.68)	2.042e-06	0.64 (0.48-0.85)	0.002087	0.5721	3.909e-08	0.313
p21.32	rs2647015	6	32696316	C	0.1622	0.1133		HLA-DQB1	MTCO3P1	1.28 (1.05-1.55)	0.01375	1.51 (1.21-1.9)	0.0002646	1.3739	2.272e-05	0.2611
p21.32	rs9275300	6	32696349	G	0.01762	0.0398		HLA-DQB1	MTCO3P1	0.36 (0.21-0.6)	5.375e-05	0.43 (0.24-0.77)	0.003405	0.3879	1.553e-06	0.5975
p21.32	rs9275300	6	32696349	G	0.01762	0.0398		HLA-DQB1	MTCO3P1	0.36 (0.21-0.6)	5.375e-05	0.43 (0.24-0.77)	0.003405	0.3894	1.721e-06	0.6295
p21.32	rs115255544	6	32696851	G	0.1757	0.1191		HLA-DQB1	MTCO3P1	1.57 (1.28-1.92)	1.451e-05	1.58 (1.27-1.96)	3.717e-05	1.5717	2.698e-09	0.9667
p21.32	rs75786451	6	32696869	G	0.07838	0.1177		HLA-DQB1	MTCO3P1	0.52 (0.39-0.68)	2.153e-06	0.64 (0.48-0.85)	0.002121	0.5728	4.157e-08	0.3151
p21.32	rs75786451	6	32696869	G	0.07838	0.1177		HLA-DQB1	MTCO3P1	0.52 (0.39-0.68)	2.153e-06	0.64 (0.48-0.85)	0.002121	0.5663	2.716e-08	0.2336
p21.32	rs75444829	6	32696906	A	0.07838	0.1177		HLA-DQB1	MTCO3P1	0.52 (0.39-0.68)	2.097e-06	0.64 (0.48-0.85)	0.002121	0.5725	4.065e-08	0.3133
p21.32	rs76175267	6	32696927	A	0.07838	0.1177		HLA-DQB1	MTCO3P1	0.52 (0.39-0.68)	2.153e-06	0.64 (0.48-0.85)	0.002121	0.5728	4.157e-08	0.3151
p21.32	rs115785636	6	32696998	C	0.1762	0.1176		HLA-DQB1	MTCO3P1	1.56 (1.27-1.91)	1.954e-05	1.6 (1.29-2)	1.924e-05	1.5794	1.949e-09	0.8488
p21.32	rs116303320	6	32697014	A	0.1757	0.1189		HLA-DQB1	MTCO3P1	1.56 (1.27-1.92)	1.777e-05	1.58 (1.27-1.96)	3.509e-05	1.5694	3.141e-09	0.9401
p21.32	rs9275307	6	32697213	A	0.01757	0.0398		HLA-DQB1	MTCO3P1	0.35 (0.21-0.59)	4.234e-05	0.43 (0.24-0.77)	0.003294	0.3862	1.386e-06	0.6123
p21.32	rs112767544	6	32697323	A	0.0831	0.1185		HLA-DQB1	MTCO3P1	0.52 (0.39-0.68)	2.266e-06	0.67 (0.51-0.9)	0.006583	0.5885	1.733e-07	0.1934
p21.32	rs140055405	6	32697359	C	0.07838	0.1175		HLA-DQB1	MTCO3P1	0.52 (0.39-0.68)	2.153e-06	0.64 (0.48-0.85)	0.002206	0.5732	4.333e-08	0.3114
p21.32	rs112495399	6	32697378	G	0.07724	0.1173		HLA-DQB1	MTCO3P1	0.53 (0.4-0.69)	3.429e-06	0.63 (0.47-0.84)	0.001731	0.5729	4.693e-08	0.3778
p21.32	rs112394065	6	32697557	G	0.07838	0.1176		HLA-DQB1	MTCO3P1	0.52 (0.39-0.68)	2.042e-06	0.64 (0.48-0.85)	0.00217	0.5726	4.074e-08	0.3093
p21.32	rs10484561	6	32697643	C	0.1762	0.1191		HLA-DQB1	MTCO3P1	1.6 (1.3-1.96)	6.838e-06	1.58 (1.27-1.97)	3.273e-05	1.5889	1.175e-09	0.9572
p21.32	rs113853932	6	32697654	G	0.07838	0.1175		HLA-DQB1	MTCO3P1	0.52 (0.4-0.68)	2.231e-06	0.64 (0.48-0.85)	0.002206	0.5735	4.447e-08	0.3206
p21.32	rs113853932	6	32697654	G	0.07838	0.1175		HLA-DQB1	MTCO3P1	0.52 (0.4-0.68)	2.231e-06	0.64 (0.48-0.85)	0.002206	0.5735	4.456e-08	0.3137
p21.32	rs17206196	6	32697852	A	0.1757	0.1189		HLA-DQB1	MTCO3P1	1.57 (1.28-1.93)	1.361e-05	1.58 (1.27-1.96)	3.509e-05	1.5737	2.436e-09	0.9667
p21.32	rs111258791	6	32697918	A	0.07859	0.1177		HLA-DQB1	MTCO3P1	0.52 (0.39-0.68)	2.153e-06	0.64 (0.48-0.85)	0.002236	0.5734	4.405e-08	0.31
p21.32	rs9275312	6	32697951	G	0.1365	0.1997		HLA-DQB1	MTCO3P1	0.49 (0.4-0.61)	5.884e-11	0.63 (0.5-0.8)	7.366e-05	0.5543	1.561e-13	0.1114
p21.32	rs17212574	6	32697973	A	0.1762	0.1192		HLA-DQB1	MTCO3P1	1.57 (1.28-1.92)	1.451e-05	1.58 (1.27-1.97)	3.369e-05	1.5735	2.453e-09	0.9534
p21.32	rs78043146	6	32698049	C	0.177	0.1196		HLA-DQB1	MTCO3P1	1.56 (1.27-1.91)	1.821e-05	1.58 (1.28-1.97)	2.92e-05	1.5701	2.736e-09	0.9133
p21.32	rs9275319	6	32698518	G	0.05811	0.08202		HLA-DQB1	MTCO3P1	0.53 (0.38-0.73)	6.892e-05	0.69 (0.49-0.96)	0.02849	0.6001	1.44e-05	0.2519
p21.32	rs9275324	6	32698858	A	0.01762	0.03977		HLA-DQB1	MTCO3P1	0.36 (0.21-0.61)	5.984e-05	0.43 (0.24-0.77)	0.003431	0.3907	1.882e-06	0.6388
p21.32	rs9275326	6	32698883	A	0.01757	0.03975		HLA-DQB1	MTCO3P1	0.35 (0.21-0.59)	4.285e-05	0.43 (0.24-0.77)	0.003346	0.3866	1.42e-06	0.6108
p21.32	rs35678932	6	32699086	A	0.1757	0.1192		HLA-DQB1	MTCO3P1	1.57 (1.28-1.92)	1.405e-05	1.58 (1.27-1.96)	3.826e-05	1.5713	2.754e-09	0.9767
p21.32	rs9275330	6	32699098	G	0.1355	0.1975		HLA-DQB1	MTCO3P1	0.5 (0.4-0.62)	1.196e-10	0.64 (0.51-0.8)	9.721e-05	0.5586	3.758e-13	0.1201
p21.32	rs9275331	6	32699122	G	0.1365	0.1997		HLA-DQB1	MTCO3P1	0.49 (0.4-0.61)	6.934e-11	0.63 (0.5-0.8)	7.366e-05	0.555	1.76e-13	0.1149
p21.32	rs17427564	6	32699290	G	0.1757	0.1189		HLA-DQB1	MTCO3P1	1.57 (1.28-1.92)	1.451e-05	1.58 (1.27-1.96)	3.509e-05	1.5726	2.572e-09	0.9601
p21.32	rs9275334	6	32699330	G	0.01762	0.03956		HLA-DQB1	MTCO3P1	0.35 (0.21-0.59)	4.102e-05	0.44 (0.24-0.78)	0.003682	0.3874	1.508e-06	0.5931
p21.32	rs9275338	6	32699566	T	0.1365	0.1995		HLA-DQB1	MTCO3P1	0.49 (0.4-0.61)	5.884e-11	0.63 (0.51-0.8)	7.708e-05	0.5546	1.64e-13	0.1099
p21.32	rs9275358	6	32700118	G	0.1365	0.1996		HLA-DQB1	MTCO3P1	0.49 (0.39-0.6)	3.941e-11	0.63 (0.5-0.8)	7.489e-05	0.5521	1.192e-13	0.0998
p21.32	rs115135952	6	32700444	C	0.07588	0.1174		HLA-DQB1	MTCO3P1	0.52 (0.39-0.68)	2.153e-06	0.62 (0.46-0.83)	0.001138	0.5633	2.011e-08	0.4022
p21.32	rs112230901	6	32700706	G	0.07838	0.1177		HLA-DQB1	MTCO3P1	0.52 (0.39-0.68)	2.153e-06	0.64 (0.48-0.85)	0.002121	0.5728	4.157e-08	0.3151
p21.32	rs113467005	6	32700922	A	0.07609	0.1164		HLA-DQB1	MTCO3P1	0.51 (0.39-0.68)	1.717e-06	0.63 (0.47-0.84)	0.001577	0.563	2.51e-08	0.3326
p21.32	rs112679091	6	32701180	A	0.07838	0.1177		HLA-DQB1	MTCO3P1	0.52 (0.39-0.68)	2.097e-06	0.64 (0.48-0.85)	0.002121	0.5725	4.065e-08	0.3133
p21.32	rs113919826	6	32701408	A	0.07838	0.1177		HLA-DQB1	MTCO3P1	0.52 (0.4-0.69)	2.275e-06	0.64 (0.48-0.85)	0.002121	0.5732	4.324e-08	0.3183
p21.32	rs9275394	6	32701677	C	0.01771	0.03834		HLA-DQB1	MTCO3P1	0.36 (0.21-0.6)	5.705e-05	0.45 (0.25-0.81)	0.005776	0.3978	3.004e-06	0.5577
p21.32	rs9275395	6	32701706	G	0.01757	0.03977		HLA-DQB1	MTCO3P1	0.35 (0.21-0.59)	4.234e-05	0.43 (0.24-0.77)	0.00332	0.3863	1.397e-06	0.611
p21.32	rs76901383	6	32702040	G	0.2162	0.1609		HLA-DQB1	MTCO3P1	1.35 (1.12-1.63)	0.001825	1.44 (1.18-1.76)	0.0003222	1.3895	2.363e-06	0.6361
p21.32	rs2858308	6	32702223	A	0.1622	0.1129		HLA-DQB1	MTCO3P1	1.25 (1.03-1.53)	0.02344	1.52 (1.22-1.9)	0.0002323	1.3628	3.882e-05	0.2052
p21.32	rs112678772	6	32702512	A	0.07838	0.1177		HLA-DQB1	MTCO3P1	0.52 (0.4-0.69)	2.364e-06	0.64 (0.48-0.85)	0.002087	0.5733	4.374e-08	0.3221
p21.32	rs117736824	6	32702557	A	0.07703	0.1174		HLA-DQB1	MTCO3P1	0.53 (0.4-0.69)	3.683e-06	0.63 (0.47-0.84)	0.001577	0.5725	4.516e-08	0.3936
p21.32	rs35406540	6	32702591	G	0.2162	0.1615		HLA-DQB1	MTCO3P1	1.35 (1.12-1.62)	0.001855	1.43 (1.17-1.75)	0.0003831	1.3858	2.761e-06	0.6569
p21.32	rs35406540	6	32702591	G	0.2162	0.1615		HLA-DQB1	MTCO3P1	1.35 (1.12-1.62)	0.001855	1.43 (1.17-1.75)	0.0003831	1.3827	3.343e-06	0.6568
p21.32	rs66709408	6	32702637	A	0.2186	0.1631		HLA-DQB1	MTCO3P1	1.35 (1.12-1.63)	0.001839	1.44 (1.18-1.75)	0.0003658	1.3877	2.631e-06	0.6506
p21.32	rs113738873	6	32702741	G	0.07838	0.1177		HLA-DQB1	MTCO3P1	0.52 (0.39-0.68)	2.097e-06	0.64 (0.48-0.85)	0.002121	0.5725	4.065e-08	0.3133
p21.32	rs113738873	6	32702741	G	0.07838	0.1177		HLA-DQB1	MTCO3P1	0.52 (0.39-0.68)	2.097e-06	0.64 (0.48-0.85)	0.002121	0.5783	7.169e-08	0.2939
p21.32	rs34492195	6	32703056	A	0.1757	0.119		HLA-DQB1	MTCO3P1	1.57 (1.28-1.93)	1.253e-05	1.58 (1.27-1.96)	3.612e-05	1.5748	2.298e-09	0.98
p21.32	rs112947282	6	32703077	A	0.07859	0.1178		HLA-DQB1	MTCO3P1	0.52 (0.39-0.68)	1.84e-06	0.64 (0.48-0.85)	0.002199	0.5719	3.806e-08	0.3011
p21.32	rs2856705	6	32703179	A	0.1622	0.1129		HLA-DQB1	MTCO3P1	1.25 (1.03-1.53)	0.02344	1.52 (1.22-1.9)	0.0002323	1.3628	3.882e-05	0.2052
p21.32	rs13192471	6	32703326	G	0.2162	0.161		HLA-DQB1	MTCO3P1	1.35 (1.12-1.63)	0.001661	1.44 (1.18-1.75)	0.0003317	1.3907	2.16e-06	0.6507
p21.32	rs9275434	6	32703470	A	0.01762	0.03851		HLA-DQB1	MTCO3P1	0.36 (0.21-0.6)	5.705e-05	0.45 (0.25-0.8)	0.005151	0.396	2.683e-06	0.5751
p21.32	rs9275437	6	32703635	A	0.01762	0.0399		HLA-DQB1	MTCO3P1	0.36 (0.21-0.6)	5.274e-05	0.43 (0.24-0.77)	0.0033	0.3887	1.653e-06	0.6326
p21.32	rs9275442	6	32703978	A	0.01762	0.03982		HLA-DQB1	MTCO3P1	0.35 (0.21-0.59)	4.032e-05	0.43 (0.24-0.77)	0.003378	0.386	1.37e-06	0.6041
p21.32	rs17499655	6	32704358	A	0.2162	0.1612		HLA-DQB1	MTCO3P1	1.35 (1.12-1.62)	0.001806	1.44 (1.18-1.75)	0.0003514	1.3877	2.503e-06	0.6499
p21.32	rs112214454	6	32705792	G	0.2166	0.1573		HLA-DQB1	MTCO3P1	1.38 (1.14-1.66)	0.0008446	1.48 (1.21-1.81)	0.000111	1.4246	4.166e-07	0.5964
p21.32	rs112802378	6	32707581	A	0.07838	0.1177		MTCO3P1	XXbac-BPG254F23.7	0.52 (0.39-0.68)	2.153e-06	0.64 (0.48-0.85)	0.002121	0.5728	4.157e-08	0.3151
p21.32	rs9275530	6	32707746	C	0.01757	0.03975		MTCO3P1	XXbac-BPG254F23.7	0.35 (0.21-0.59)	4.285e-05	0.43 (0.24-0.77)	0.003346	0.3866	1.42e-06	0.6108
p21.32	rs9275532	6	32707857	G	0.01757	0.03975		MTCO3P1	XXbac-BPG254F23.7	0.36 (0.21-0.6)	4.829e-05	0.43 (0.24-0.77)	0.003346	0.388	1.564e-06	0.6224
p21.32	rs114931041	6	32709381	C	0.07838	0.1174		MTCO3P1	XXbac-BPG254F23.7	0.52 (0.4-0.69)	2.679e-06	0.64 (0.48-0.85)	0.002243	0.5751	5.201e-08	0.3228
p21.32	rs112057165	6	32710045	G	0.07838	0.1177		MTCO3P1	XXbac-BPG254F23.7	0.52 (0.39-0.68)	2.153e-06	0.64 (0.48-0.85)	0.002087	0.5726	4.089e-08	0.3166
p21.32	rs113556552	6	32710287	A	0.07859	0.1177		MTCO3P1	XXbac-BPG254F23.7	0.52 (0.39-0.68)	2.097e-06	0.64 (0.48-0.85)	0.002273	0.5728	4.189e-08	0.3222
p21.32	rs113556552	6	32710287	A	0.07859	0.1177		MTCO3P1	XXbac-BPG254F23.7	0.52 (0.39-0.68)	2.097e-06	0.64 (0.48-0.85)	0.002273	0.5733	4.397e-08	0.3063
p21.32	rs112116290	6	32712235	C	0.07838	0.1174		MTCO3P1	XXbac-BPG254F23.7	0.52 (0.39-0.68)	2.153e-06	0.64 (0.48-0.85)	0.002243	0.5734	4.423e-08	0.3096
p21.32	rs111670117	6	32712376	G	0.07555	0.1152		MTCO3P1	XXbac-BPG254F23.7	0.53 (0.4-0.69)	4.25e-06	0.63 (0.47-0.84)	0.0019	0.5718	6.089e-08	0.3956
p21.32	rs111723134	6	32712490	A	0.07902	0.1181		MTCO3P1	XXbac-BPG254F23.7	0.51 (0.39-0.67)	1.501e-06	0.64 (0.48-0.86)	0.002405	0.5773	7.323e-08	0.316
p21.32	rs111723134	6	32712490	A	0.07902	0.1181		MTCO3P1	XXbac-BPG254F23.7	0.51 (0.39-0.67)	1.501e-06	0.64 (0.48-0.86)	0.002405	0.5694	3.753e-08	0.2656
p21.32	rs9275592	6	32712843	A	0.01757	0.03977		MTCO3P1	XXbac-BPG254F23.7	0.35 (0.21-0.59)	4.234e-05	0.43 (0.24-0.77)	0.00332	0.3863	1.397e-06	0.611
p21.32	rs73396625	6	32713531	G	0.07838	0.1177		MTCO3P1	XXbac-BPG254F23.7	0.52 (0.4-0.69)	2.398e-06	0.64 (0.48-0.85)	0.002121	0.5736	4.522e-08	0.322
p21.32	rs7454108	6	32713706	G	0.01757	0.0398		MTCO3P1	XXbac-BPG254F23.7	0.35 (0.21-0.59)	4.285e-05	0.43 (0.24-0.77)	0.003294	0.3863	1.397e-06	0.6133
p21.32	rs3957146	6	32713753	G	0.01757	0.03975		MTCO3P1	XXbac-BPG254F23.7	0.35 (0.21-0.59)	4.285e-05	0.43 (0.24-0.77)	0.003346	0.3866	1.42e-06	0.6108
p21.32	rs3998159	6	32714242	C	0.01762	0.04009		MTCO3P1	XXbac-BPG254F23.7	0.35 (0.21-0.59)	4.234e-05	0.43 (0.24-0.76)	0.0031	0.3854	1.311e-06	0.6205
p21.32	rs3957148	6	32714360	G	0.01757	0.04011		MTCO3P1	XXbac-BPG254F23.7	0.37 (0.22-0.62)	7.266e-05	0.43 (0.24-0.76)	0.002975	0.3959	1.809e-06	0.7248
p21.32	rs3873444	6	32714947	A	0.1946	0.1394		MTCO3P1	XXbac-BPG254F23.7	1.34 (1.12-1.61)	0.001744	1.49 (1.21-1.84)	0.0001535	1.4058	1.336e-06	0.4581
p21.32	rs6936863	6	32716252	C	0.312	0.2644		MTCO3P1	XXbac-BPG254F23.7	1.36 (1.16-1.59)	0.0001445	1.26 (1.06-1.5)	0.009178	1.3132	5.001e-06	0.5496
p21.32	rs6916779	6	32716540	G	0.2486	0.2014		MTCO3P1	XXbac-BPG254F23.7	1.35 (1.13-1.6)	0.0006583	1.31 (1.09-1.58)	0.004509	1.3299	1.003e-05	0.8481
p21.32	rs9275652	6	32718045	C	0.2095	0.1546	XXbac-BPG254F23.7			1.4 (1.16-1.69)	0.0004287	1.45 (1.19-1.77)	0.0002921	1.422	5.017e-07	0.8026
p21.32	rs9275655	6	32718141	G	0.2095	0.1547	XXbac-BPG254F23.7			1.4 (1.16-1.69)	0.0004287	1.45 (1.18-1.77)	0.0003006	1.4215	5.138e-07	0.8064
p21.32	rs9275659	6	32718326	A	0.2095	0.1546	XXbac-BPG254F23.7			1.4 (1.16-1.69)	0.0004287	1.45 (1.19-1.77)	0.0002921	1.422	5.017e-07	0.8026
p21.32	rs9275686	6	32719793	A	0.2108	0.1569		XXbac-BPG254F23.7	HLA-DQB3	1.4 (1.16-1.69)	0.0003707	1.44 (1.17-1.76)	0.0003992	1.4182	5.609e-07	0.8681
p21.32	rs9275690	6	32719943	A	0.2108	0.1568		XXbac-BPG254F23.7	HLA-DQB3	1.41 (1.17-1.69)	0.0003488	1.44 (1.18-1.76)	0.0003881	1.4198	5.166e-07	0.8722
p21.32	rs9275696	6	32720127	G	0.2108	0.1569		XXbac-BPG254F23.7	HLA-DQB3	1.4 (1.16-1.69)	0.0003821	1.44 (1.17-1.76)	0.0003992	1.4177	5.771e-07	0.8641
p21.32	rs9275698	6	32720196	G	0.3757	0.3037		XXbac-BPG254F23.7	HLA-DQB3	1.29 (1.1-1.5)	0.001257	1.38 (1.17-1.63)	0.0001509	1.3295	8.126e-07	0.5515
p21.32	rs9275716	6	32720525	A	0.05676	0.08864		XXbac-BPG254F23.7	HLA-DQB3	0.56 (0.41-0.77)	0.0002254	0.62 (0.44-0.86)	0.004552	0.5878	4.503e-06	0.6842
p21.32	rs9275769	6	32721654	G	0.21	0.157		XXbac-BPG254F23.7	HLA-DQB3	1.4 (1.16-1.69)	0.0003596	1.43 (1.17-1.75)	0.0005026	1.4151	6.762e-07	0.9037
p21.32	rs117522574	6	32722109	G	0.1861	0.1371		XXbac-BPG254F23.7	HLA-DQB3	1.57 (1.29-1.92)	7.368e-06	1.44 (1.17-1.78)	0.0006938	1.5082	2.636e-08	0.5563
p21.32	rs9275793	6	32722250	G	0.05676	0.08881		XXbac-BPG254F23.7	HLA-DQB3	0.56 (0.41-0.77)	0.0002175	0.62 (0.44-0.86)	0.004378	0.5869	4.203e-06	0.6858
p21.32	rs9275829	6	32723007	G	0.2112	0.1572		XXbac-BPG254F23.7	HLA-DQB3	1.44 (1.2-1.74)	0.0001261	1.44 (1.17-1.76)	0.0004244	1.4382	2.142e-07	0.9763
p21.32	rs763026	6	32723968	A	0.2108	0.1569		XXbac-BPG254F23.7	HLA-DQB3	1.41 (1.17-1.7)	0.0003273	1.44 (1.17-1.76)	0.0003992	1.4204	5.014e-07	0.8841
p21.32	rs9275936	6	32725156	A	0.2095	0.1546		XXbac-BPG254F23.7	HLA-DQB3	1.4 (1.16-1.69)	0.0004287	1.45 (1.19-1.77)	0.0002921	1.422	5.017e-07	0.8026
p21.32	rs9275970	6	32725838	G	0.2095	0.1546		XXbac-BPG254F23.7	HLA-DQB3	1.4 (1.16-1.69)	0.0004417	1.45 (1.19-1.77)	0.0002921	1.4215	5.169e-07	0.7987
p21.32	rs9276024	6	32727487	A	0.0545	0.08762		XXbac-BPG254F23.7	HLA-DQB3	0.57 (0.42-0.78)	0.0003204	0.6 (0.43-0.84)	0.003116	0.5835	4.203e-06	0.8269
p21.32	rs9276093	6	32728993	G	0.05707	0.08876		XXbac-BPG254F23.7	HLA-DQB3	0.56 (0.41-0.77)	0.0002254	0.62 (0.44-0.87)	0.004947	0.589	4.914e-06	0.6706
p21.32	rs9276132	6	32729978	G	0.2095	0.1549		XXbac-BPG254F23.7	HLA-DQB3	1.4 (1.16-1.69)	0.0004453	1.45 (1.18-1.77)	0.0003183	1.4207	5.563e-07	0.8142
p21.32	rs9276149	6	32730379	A	0.2095	0.1546		XXbac-BPG254F23.7	HLA-DQB3	1.4 (1.16-1.69)	0.0004287	1.45 (1.19-1.77)	0.0002921	1.422	5.017e-07	0.8026
p21.32	rs9276160	6	32730644	A	0.05676	0.08801		XXbac-BPG254F23.7	HLA-DQB3	0.57 (0.42-0.78)	0.0003283	0.62 (0.45-0.87)	0.005289	0.5946	7.316e-06	0.7048
p21.32	rs9276172	6	32731170	G	0.2122	0.1546	HLA-DQB3			1.39 (1.15-1.68)	0.0005646	1.47 (1.21-1.8)	0.0001472	1.4275	3.594e-07	0.6754
p21.32	rs9276188	6	32731485	G	0.2108	0.1546	HLA-DQB3			1.39 (1.15-1.67)	0.0006246	1.46 (1.2-1.79)	0.000208	1.421	5.26e-07	0.7112
p21.32	rs9276190	6	32731573	A	0.2108	0.1546	HLA-DQB3			1.4 (1.16-1.69)	0.0004025	1.46 (1.2-1.79)	0.000208	1.4292	3.376e-07	0.769
p21.32	rs9276296	6	32735153	G	0.05676	0.08864		HLA-DQB3	HLA-DQA2	0.57 (0.42-0.78)	0.0003126	0.62 (0.44-0.86)	0.004552	0.5932	5.917e-06	0.7386
p21.32	rs12183375	6	32737004	A	0.1838	0.2282		HLA-DQB3	HLA-DQA2	0.74 (0.61-0.89)	0.001408	0.76 (0.62-0.94)	0.009646	0.7473	4.272e-05	0.8058
p21.32	rs2858880	6	32737107	A	0.06351	0.03515		HLA-DQB3	HLA-DQA2	1.57 (1.19-2.07)	0.001373	1.86 (1.31-2.64)	0.0004287	1.6744	3.394e-06	0.4496
p21.32	rs13214069	6	32737471	A	0.1853	0.2281		HLA-DQB3	HLA-DQA2	0.73 (0.6-0.88)	0.0009335	0.77 (0.63-0.94)	0.0117	0.7471	3.592e-05	0.699
p21.32	rs7773407	6	32738621	A	0.1838	0.2259		HLA-DQB3	HLA-DQA2	0.73 (0.6-0.88)	0.0009231	0.77 (0.63-0.95)	0.01253	0.7479	3.821e-05	0.6825
p21.32	rs117402442	6	32738687	G	0.1892	0.1426		HLA-DQB3	HLA-DQA2	1.55 (1.27-1.89)	1.341e-05	1.4 (1.14-1.73)	0.00145	1.4786	1.004e-07	0.498
p21.32	rs9276370	6	32739518	C	0.07838	0.1073		HLA-DQB3	HLA-DQA2	0.61 (0.47-0.79)	0.0002094	0.71 (0.53-0.95)	0.01932	0.6527	1.805e-05	0.4602
p21.32	rs10947337	6	32739774	A	0.1838	0.2259		HLA-DQB3	HLA-DQA2	0.73 (0.6-0.88)	0.0009518	0.77 (0.63-0.95)	0.01253	0.7483	3.927e-05	0.6868
p21.32	rs5018343	6	32742342	A	0.05676	0.09462	HLA-DQA2			0.61 (0.46-0.82)	0.000961	0.58 (0.41-0.8)	0.00103	0.5967	4.189e-06	0.7804
p21.32	rs9276408	6	32742593	A	0.05135	0.08718	HLA-DQA2			0.57 (0.42-0.78)	0.0004247	0.57 (0.4-0.8)	0.001251	0.5706	2.337e-06	0.9596
p21.32	rs9276427	6	32744080	A	0.07568	0.1158	HLA-DQA2			0.56 (0.43-0.74)	2.2e-05	0.63 (0.47-0.84)	0.001567	0.5905	1.87e-07	0.6044
p21.32	rs9276431	6	32744470	A	0.07555	0.1135	HLA-DQA2			0.57 (0.44-0.75)	3.83e-05	0.64 (0.47-0.86)	0.002777	0.6011	5.435e-07	0.59
p21.32	rs2301271	6	32757416	A	0.07317	0.1101	HLA-DQB2			0.56 (0.43-0.74)	2.395e-05	0.64 (0.47-0.86)	0.003003	0.5953	3.884e-07	0.5356
p21.32	rs9276597	6	32766167	A	0.1359	0.1677		HLA-DQB2	HLA-DOB	0.66 (0.52-0.82)	0.0002584	0.78 (0.62-0.98)	0.03457	0.7151	4.651e-05	0.3006
p21.32	rs9296043	6	32768326	A	0.1351	0.1672		HLA-DQB2	HLA-DOB	0.65 (0.52-0.81)	0.0001442	0.78 (0.62-0.98)	0.0327	0.7085	2.796e-05	0.2635
p21.32	rs1585892	6	32768847	A	0.1351	0.1674		HLA-DQB2	HLA-DOB	0.65 (0.52-0.81)	0.0001579	0.78 (0.62-0.98)	0.03166	0.7089	2.873e-05	0.2741
p21.32	rs1585891	6	32768945	G	0.1351	0.1669		HLA-DQB2	HLA-DOB	0.65 (0.52-0.82)	0.0001716	0.78 (0.62-0.98)	0.03434	0.711	3.382e-05	0.27
p21.32	rs6901084	6	32769159	G	0.1351	0.1672		HLA-DQB2	HLA-DOB	0.65 (0.52-0.81)	0.0001482	0.78 (0.62-0.98)	0.0327	0.7087	2.844e-05	0.2651
p21.32	rs6457661	6	32769717	G	0.1351	0.1672		HLA-DQB2	HLA-DOB	0.65 (0.52-0.81)	0.0001442	0.78 (0.62-0.98)	0.0327	0.7085	2.796e-05	0.2635
p21.32	rs2857211	6	32772665	A	0.1243	0.1867		HLA-DQB2	HLA-DOB	0.75 (0.61-0.92)	0.006125	0.62 (0.49-0.78)	5.824e-05	0.6881	2.723e-06	0.2379
p21.32	rs2621408	6	32779765	G	0.2041	0.2557		HLA-DQB2	HLA-DOB	0.77 (0.64-0.92)	0.003659	0.75 (0.61-0.91)	0.00332	0.7574	3.825e-05	0.8407
p21.32	rs2857174	6	32786991	A	0.2041	0.2558		HLA-DQB2	HLA-DOB	0.77 (0.64-0.92)	0.003659	0.75 (0.61-0.91)	0.003231	0.7572	3.735e-05	0.836
p21.32	rs34408145	6	32787400	G	0.1345	0.09399		HLA-DQB2	HLA-DOB	1.4 (1.12-1.75)	0.003517	1.5 (1.18-1.91)	0.001051	1.4421	1.372e-05	0.6763
p21.32	rs2621387	6	32790194	C	0.2041	0.2562		HLA-DQB2	HLA-DOB	0.77 (0.65-0.93)	0.004918	0.74 (0.61-0.91)	0.003058	0.76	4.779e-05	0.7787
p21.32	rs2621384	6	32791496	G	0.2041	0.2555		HLA-DQB2	HLA-DOB	0.76 (0.64-0.91)	0.002755	0.75 (0.61-0.91)	0.003412	0.7543	2.958e-05	0.8941
p21.32	rs2857161	6	32791520	G	0.2041	0.256		HLA-DQB2	HLA-DOB	0.76 (0.64-0.91)	0.003152	0.75 (0.61-0.91)	0.003144	0.7552	3.146e-05	0.8556
p21.32	rs35486885	6	32795729	G	0.1473	0.1037		HLA-DQB2	HLA-DOB	1.34 (1.08-1.67)	0.008511	1.49 (1.18-1.89)	0.0007172	1.4095	2.462e-05	0.5073
p21.32	rs34710970	6	32800338	G	0.1446	0.09785		HLA-DQB2	HLA-DOB	1.36 (1.09-1.7)	0.006037	1.56 (1.23-1.97)	0.0002089	1.4513	6.308e-06	0.4184
p21.32	rs41258084	6	32813180	A	0.1419	0.09754	HLA-DOB			1.37 (1.1-1.71)	0.004893	1.53 (1.21-1.94)	0.0004158	1.4438	8.743e-06	0.5133
p21.32	rs17213756	6	32820219	A	0.1378	0.09255	TAP2			1.36 (1.08-1.71)	0.008113	1.57 (1.23-2)	0.000234	1.4538	9.357e-06	0.3977
p21.32	rs3819717	6	32836522	G	0.3811	0.4545	TAP2			0.78 (0.67-0.9)	0.001051	0.74 (0.63-0.87)	0.0002898	0.7598	1.2e-06	0.6515
p21.32	rs17583244	6	32836910	G	0.1216	0.07797	TAP2			1.37 (1.09-1.72)	0.006065	1.64 (1.27-2.12)	0.0001396	1.4802	5.432e-06	0.3038
p21.32	rs2239701	6	32837272	A	0.3203	0.387	TAP2			0.76 (0.65-0.89)	0.0006852	0.75 (0.63-0.88)	0.0007332	0.755	1.781e-06	0.8566
p21.32	rs6924102	6	32843606	A	0.4216	0.4833	PSMB8			0.75 (0.65-0.88)	0.0002123	0.78 (0.66-0.92)	0.002483	0.7657	1.875e-06	0.7699
p21.32	rs113206908	6	32850253	G	0.2081	0.1464	PSMB9			1.35 (1.11-1.63)	0.002153	1.53 (1.25-1.88)	3.395e-05	1.4327	4.23e-07	0.3693
p21.32	rs3132131	6	32931708	A	0.227	0.2991		HLA-Z	HLA-DMB	0.79 (0.66-0.93)	0.00591	0.69 (0.57-0.83)	9.366e-05	0.7403	3.268e-06	0.3057
p21.32	rs23544	6	32935860	A	0.2905	0.3753	HLA-DMB			0.81 (0.69-0.96)	0.01175	0.68 (0.57-0.81)	1.507e-05	0.7504	1.823e-06	0.1416
p21.32	rs68600	6	32935947	A	0.3189	0.4057	HLA-DMB			0.83 (0.71-0.97)	0.01941	0.69 (0.58-0.81)	1.31e-05	0.7593	3.063e-06	0.1105
p21.32	rs171329	6	32936884	A	0.3811	0.4523	HLA-DMB			0.81 (0.69-0.94)	0.005475	0.75 (0.63-0.88)	0.0004368	0.7777	9.841e-06	0.4905
p21.32	rs194675	6	32937969	A	0.2989	0.3635	HLA-DMB			0.77 (0.66-0.91)	0.001907	0.75 (0.63-0.89)	0.0009446	0.7602	6.239e-06	0.7783
p21.32	rs189865	6	32946553	A	0.2892	0.3546	XXbac-BPG181M17.5			0.81 (0.68-0.95)	0.009973	0.74 (0.62-0.88)	0.0007366	0.7746	2.897e-05	0.49
p21.32	rs194682	6	32946836	A	0.2892	0.3555	XXbac-BPG181M17.5			0.81 (0.68-0.95)	0.01017	0.74 (0.62-0.88)	0.0006276	0.7733	2.591e-05	0.4677
p21.32	rs209475	6	32957808	A	0.2913	0.3568	HLA-DMA			0.8 (0.68-0.94)	0.007036	0.74 (0.62-0.88)	0.000751	0.771	2.003e-05	0.5422
p21.32	rs129653	6	32963759	G	0.2919	0.3568	HLA-DMA			0.8 (0.68-0.94)	0.007175	0.74 (0.62-0.88)	0.0008237	0.7722	2.21e-05	0.5546
p21.32	rs206786	6	32967402	C	0.3081	0.3697	HLA-DMA			0.81 (0.69-0.95)	0.008217	0.76 (0.64-0.9)	0.001647	0.7834	4.623e-05	0.6243
p21.32	rs3128947	6	32997285	G	0.1486	0.09779		BRD2	HLA-DOA	1.23 (0.99-1.54)	0.06355	1.61 (1.28-2.04)	5.747e-05	1.3989	4.278e-05	0.1037
p21.32	rs422544	6	33058333	C	0.1	0.148		HLA-DOA	HLA-DPA1	0.61 (0.49-0.77)	1.644e-05	0.64 (0.49-0.83)	0.0006692	0.6232	5.288e-08	0.7972
p21.32	rs2301226	6	33066819	A	0.06081	0.09476	HLA-DPA1			0.65 (0.5-0.86)	0.001906	0.62 (0.45-0.86)	0.003392	0.6396	2.352e-05	0.793
p21.32	rs2567279	6	33078885	G	0.1068	0.1543	HLA-DPA1			0.69 (0.55-0.85)	0.0006817	0.65 (0.51-0.84)	0.0009468	0.6731	2.524e-06	0.7791
p21.32	rs9277356	6	33080917	A	0.3014	0.3628	HLA-DPB1			0.76 (0.65-0.89)	0.0004998	0.76 (0.64-0.9)	0.001622	0.7568	2.766e-06	0.9868
p21.32	rs928976	6	33081434	G	0.2828	0.3479	HLA-DPB1			0.76 (0.65-0.9)	0.001045	0.74 (0.62-0.88)	0.0007843	0.7529	2.946e-06	0.7826
p21.32	rs9501255	6	33087321	A	0.2392	0.1805		HLA-DPB1	HLA-DPA2	1.3 (1.09-1.55)	0.004004	1.43 (1.18-1.73)	0.0002608	1.357	4.664e-06	0.4819
p21.32	rs9501257	6	33087578	G	0.2822	0.2129		HLA-DPB1	HLA-DPA2	1.21 (1.02-1.43)	0.03186	1.45 (1.21-1.75)	5.531e-05	1.3152	1.633e-05	0.1405
p21.32	rs9501258	6	33087583	G	0.2307	0.1758		HLA-DPB1	HLA-DPA2	1.33 (1.11-1.59)	0.002105	1.41 (1.16-1.71)	0.0006354	1.364	4.924e-06	0.6795
p21.32	rs9501259	6	33087774	A	0.2689	0.1972		HLA-DPB1	HLA-DPA2	1.22 (1.03-1.45)	0.02505	1.5 (1.25-1.8)	1.635e-05	1.3405	5.056e-06	0.1067
p21.32	rs9501260	6	33088873	A	0.2595	0.2022		HLA-DPB1	HLA-DPA2	1.26 (1.06-1.5)	0.008182	1.38 (1.15-1.67)	0.0006153	1.317	2.047e-05	0.4872
p21.32	rs9501260	6	33088873	A	0.2595	0.2022		HLA-DPB1	HLA-DPA2	1.26 (1.06-1.5)	0.008182	1.38 (1.15-1.67)	0.0006153	1.3159	2.168e-05	0.4795
p21.32	rs9296076	6	33089063	G	0.2892	0.2184		HLA-DPB1	HLA-DPA2	1.2 (1.01-1.42)	0.03556	1.46 (1.22-1.74)	4.017e-05	1.3113	1.507e-05	0.1187
p21.32	rs9501262	6	33089213	A	0.2595	0.2013		HLA-DPB1	HLA-DPA2	1.26 (1.06-1.5)	0.009467	1.39 (1.15-1.67)	0.0004995	1.3178	1.999e-05	0.4417
p21.32	rs73743105	6	33089217	G	0.2595	0.2014		HLA-DPB1	HLA-DPA2	1.26 (1.06-1.5)	0.007965	1.39 (1.15-1.67)	0.0005061	1.3206	1.697e-05	0.4669
p21.32	rs73743106	6	33089327	G	0.2595	0.2019		HLA-DPB1	HLA-DPA2	1.26 (1.06-1.5)	0.008485	1.39 (1.15-1.67)	0.0005707	1.3172	2.024e-05	0.4692
p21.32	rs9501263	6	33089574	A	0.2635	0.206		HLA-DPB1	HLA-DPA2	1.25 (1.06-1.49)	0.009786	1.38 (1.15-1.66)	0.0006294	1.3172	2.024e-05	0.4692
p21.32	rs9501263	6	33089574	A	0.2635	0.206		HLA-DPB1	HLA-DPA2	1.25 (1.06-1.49)	0.009786	1.38 (1.15-1.66)	0.0006294	1.3098	2.587e-05	0.4564
p21.32	rs3097650	6	33089663	G	0.3081	0.3658		HLA-DPB1	HLA-DPA2	0.79 (0.68-0.93)	0.003822	0.77 (0.65-0.92)	0.003122	0.7844	3.754e-05	0.805
p21.32	rs7763822	6	33092651	A	0.2446	0.1857	HLA-DPA2			1.29 (1.08-1.55)	0.004403	1.42 (1.17-1.72)	0.000286	1.3512	5.433e-06	0.4838
p21.32	rs9461833	6	33093415	A	0.2405	0.1802	HLA-DPA2			1.3 (1.09-1.55)	0.004135	1.44 (1.19-1.75)	0.0001715	1.3626	3.374e-06	0.4337
p21.1	rs72855725	6	44557955	C	0.05946	0.03722		RP3-449H6.1	SUPT3H	1.69 (1.22-2.33)	0.001281	1.64 (1.15-2.33)	0.006278	1.6629	2.917e-05	0.9001
q13	rs7773157	6	70136130	A	0.3351	0.2641	COL19A1			1.2 (1.03-1.41)	0.02144	1.41 (1.18-1.67)	0.0001012	1.2904	1.622e-05	0.1888
q15	rs78598955	6	89269986	C	0.02973	0.01167	GABRR2			2.14 (1.34-3.42)	0.001081	2.6 (1.52-4.43)	0.0002855	2.3272	2.485e-06	0.5952
q16.3	rs75754187	6	104565776	G	0.07297	0.114		NPM1P10	RP11-427E4.1	0.67 (0.51-0.88)	0.003601	0.61 (0.45-0.82)	0.001123	0.6407	1.577e-05	0.6822
q11.23	rs73366469	7	74619286	G	0.1446	0.09274		RP5-1186P10.2	GTF2I	1.8 (1.45-2.24)	1.092e-07	1.65 (1.3-2.1)	2.837e-05	1.7317	2.424e-11	0.6057
q11.23	rs12674357	7	77426065	G	0.3573	0.4257		RP5-899E9.1	GCNT1P5	0.8 (0.68-0.93)	0.003709	0.75 (0.64-0.89)	0.0006943	0.774	9.498e-06	0.6147
q21.13	rs10233510	7	89141313	G	0.3365	0.4296	ZNF804B			0.83 (0.71-0.97)	0.01778	0.67 (0.57-0.8)	3.588e-06	0.755	1.161e-06	0.0701
q21.13	rs7776995	7	89147277	A	0.3108	0.3842	ZNF804B			0.83 (0.71-0.97)	0.01686	0.72 (0.61-0.86)	0.0001962	0.777	1.96e-05	0.2614
q32.1	rs1043550	7	128769171	G	0.1189	0.07161	CALU			1.29 (1.01-1.64)	0.04212	1.75 (1.35-2.27)	2.065e-05	1.4856	1.291e-05	0.0911
q32.1	rs1799922	7	128775141	C	0.1203	0.07287	OPN1SW			1.26 (0.99-1.61)	0.0601	1.74 (1.34-2.25)	2.282e-05	1.4649	2.314e-05	0.0755
q32.1	rs1565628	7	128809333	A	0.2419	0.1915	CCDC136			1.31 (1.1-1.55)	0.002439	1.35 (1.11-1.63)	0.002064	1.3244	1.683e-05	0.8137
q32.1	rs4731530	7	128922524	G	0.4784	0.4145		RP11-309L24.6	IRF5	1.31 (1.13-1.51)	0.0003872	1.3 (1.1-1.52)	0.001548	1.3014	2.056e-06	0.945
q32.1	rs729302	7	128928906	C	0.2595	0.3196		RP11-309L24.6	IRF5	0.75 (0.63-0.89)	0.0008523	0.75 (0.62-0.89)	0.001432	0.7482	4.143e-06	0.9645
q32.1	rs57939992	7	129024628	A	0.1527	0.1959	TNPO3			0.65 (0.52-0.81)	0.0001068	0.74 (0.59-0.92)	0.006738	0.6935	3.612e-06	0.4118
q32.1	rs1901198	7	129069735	G	0.4811	0.4085		RP11-128A6.3	RP11-286H14.2	1.2 (1.03-1.39)	0.0162	1.34 (1.14-1.58)	0.0003168	1.263	2.599e-05	0.3087
p23.1	rs2254546	8	11486171	A	0.1743	0.2366		FAM167A	BLK	0.64 (0.53-0.78)	8.931e-06	0.68 (0.55-0.84)	0.0002586	0.6615	1.131e-08	0.7025
p23.1	rs13277113	8	11491677	G	0.2581	0.3209		FAM167A	BLK	0.64 (0.54-0.76)	2.162e-07	0.74 (0.61-0.88)	0.0008763	0.6838	1.575e-09	0.2742
p23.1	rs2618476	8	11495032	A	0.2541	0.3161	BLK			0.65 (0.55-0.77)	5.885e-07	0.74 (0.61-0.88)	0.0009592	0.69	3.964e-09	0.3325
p23.1	rs2618479	8	11498312	A	0.1757	0.2401	BLK			0.67 (0.56-0.82)	5.11e-05	0.67 (0.55-0.83)	0.0001701	0.6739	3.787e-08	0.9885
p23.1	rs1600249	8	11502129	C	0.2892	0.3299	BLK			0.74 (0.63-0.87)	0.0002068	0.83 (0.69-0.98)	0.03303	0.7769	3.09e-05	0.3475
p21.3	rs10091786	8	23281923	G	0.09699	0.05404	R3HCC1			1.32 (1.03-1.69)	0.02813	1.88 (1.41-2.51)	1.45e-05	1.535	8.666e-06	0.0701
q24.21	rs3888123	8	128092827	G	0.2176	0.1804	PVT1			1.38 (1.16-1.64)	0.0003389	1.26 (1.04-1.54)	0.01981	1.3249	2.502e-05	0.5237
p24.2	rs6476800	9	4051921	A	0.1473	0.09937	GLIS3			1.31 (1.04-1.65)	0.02344	1.57 (1.24-1.98)	0.0001597	1.4293	2.148e-05	0.2823
q26.2	rs7068679	10	128520234	A	0.05541	0.02808		RP11-264E18.1	RP11-442O18.2	1.54 (1.1-2.15)	0.01058	2.03 (1.39-2.97)	0.0001886	1.7389	1.513e-05	0.2841
p15.4	rs11030472	11	3978105	G	0.1392	0.1948	STIM1			0.77 (0.62-0.96)	0.01779	0.67 (0.53-0.84)	0.0004467	0.7195	3.708e-05	0.3772
p15.4	rs16924294	11	4645580	G	0.1946	0.2401	OR51E1			0.73 (0.6-0.89)	0.001446	0.76 (0.63-0.93)	0.008277	0.7457	3.911e-05	0.7275
p14.1	rs7941325	11	28444536	A	0.08784	0.053	RP11-22P4.1			1.4 (1.08-1.82)	0.0111	1.72 (1.28-2.32)	0.0003122	1.531	2.127e-05	0.3073
q23.3	rs74844995	11	115701580	A	0.08243	0.05436	AP000797.3			1.57 (1.2-2.07)	0.001102	1.56 (1.15-2.12)	0.00371	1.568	1.451e-05	0.978
q23.3	rs12295914	11	115704277	A	0.08108	0.053	AP000797.3			1.55 (1.18-2.04)	0.001774	1.58 (1.16-2.14)	0.00333	1.5615	2.075e-05	0.9322
q23.3	rs6589706	11	118877104	A	0.3838	0.4694		Y_RNA	CXCR5	0.8 (0.69-0.93)	0.003573	0.7 (0.6-0.83)	2.524e-05	0.7551	6.261e-07	0.2561
q23.3	rs523604	11	118885029	G	0.5351	0.4726	CXCR5			1.26 (1.09-1.47)	0.00185	1.29 (1.09-1.51)	0.002161	1.2736	1.284e-05	0.8822
p13.31	rs12304686	12	9787528	A	0.05556	0.0279		CD69	RP11-75L1.6	1.54 (1.06-2.24)	0.02225	2.05 (1.4-3)	0.0001582	1.7747	2.48e-05	0.2973
p13.1	rs10845606	12	12681960	A	0.313	0.3776	GPR19			0.77 (0.65-0.9)	0.0008952	0.75 (0.63-0.89)	0.001031	0.7588	3.186e-06	0.8722
q23.3	rs2374050	12	103501399	A	0.1324	0.09754		C12orf42	RP11-626I20.1	1.45 (1.14-1.84)	0.002074	1.41 (1.11-1.8)	0.005142	1.4313	3.493e-05	0.8782
q24.22	rs7299679	12	116458870	A	0.1068	0.07382		MIR4472-2	RP11-148B3.1	1.64 (1.29-2.08)	5.522e-05	1.5 (1.15-1.96)	0.002948	1.5734	7.316e-07	0.6398
q24.23	rs3927167	12	118128446	A	0.323	0.2675	VSIG10			1.27 (1.08-1.49)	0.003005	1.31 (1.1-1.55)	0.002426	1.2863	2.355e-05	0.8151
q24.33	rs1385374	12	128816149	A	0.1973	0.1517	SLC15A4			1.54 (1.28-1.85)	5.756e-06	1.37 (1.12-1.69)	0.002355	1.4605	7.622e-08	0.4311
q12.11	rs7328274	13	20944587	A	0.5284	0.4524	HNRNPA1P30			1.18 (1.01-1.36)	0.03157	1.36 (1.16-1.59)	0.00019	1.2553	4.051e-05	0.2002
q14.11	rs79722196	13	39879308	A	0.07432	0.106		SNORD116	LINC00332	0.62 (0.47-0.83)	0.001228	0.68 (0.5-0.91)	0.009719	0.6483	4.315e-05	0.6873
q32.1	rs72649647	13	95437392	A	0.07027	0.1047	CLDN10			0.68 (0.53-0.87)	0.002218	0.65 (0.48-0.88)	0.004563	0.6644	3.467e-05	0.8158
q32.11	rs56083431	14	91331072	A	0.05135	0.02557	CCDC88C			1.54 (1.05-2.25)	0.02459	2.06 (1.39-3.06)	0.0002376	1.7715	4.034e-05	0.2932
q13.1	rs11639447	15	29333513	A	0.04743	0.01957	FAM189A1			1.46 (0.99-2.15)	0.05197	2.49 (1.64-3.81)	1.191e-05	1.8634	1.825e-05	0.0671
q14	rs28515146	15	37552247	G	0.05435	0.02836		RP11-25H11.1	TMCO5A	1.52 (1.07-2.16)	0.01979	1.97 (1.34-2.89)	0.0004056	1.7123	4.879e-05	0.3287
q21.2	rs4405491	15	52223326	A	0.1324	0.09148	MYO5C			1.32 (1.06-1.64)	0.01331	1.52 (1.19-1.94)	0.000794	1.4012	4.856e-05	0.3973
q21.2	rs3751631	15	52242147	A	0.1	0.05804	MYO5C			1.38 (1.07-1.77)	0.01204	1.8 (1.36-2.39)	3.48e-05	1.5494	4.601e-06	0.1604
q21.2	rs7182755	15	52299265	G	0.2095	0.1593		MYO5C	MYO5A	1.31 (1.1-1.57)	0.00282	1.4 (1.14-1.71)	0.00104	1.3499	1.075e-05	0.6477
q25.3	rs144726174	15	87758654	A	0.03784	0.02146		RP11-648K4.2	NTRK3	2.04 (1.34-3.12)	0.0007265	1.79 (1.15-2.81)	0.00958	1.9207	3.127e-05	0.6788
p11.2	rs1143679	16	31265490	A	0.06757	0.03091	ITGAM			1.67 (1.21-2.28)	0.001387	2.27 (1.6-3.23)	2.547e-06	1.9136	5.812e-08	0.1964
p11.2	rs11860650	16	31315385	A	0.09918	0.04927	ITGAM			1.44 (1.1-1.87)	0.006725	2.12 (1.59-2.84)	2.111e-07	1.7139	6.175e-08	0.0507
q22.1	rs1303939	16	68439559	G	0.2203	0.1773	SMPD3			1.34 (1.12-1.6)	0.001483	1.31 (1.08-1.6)	0.006749	1.3261	3.141e-05	0.8766
q22.1	rs11075687	16	68621991	A	0.3095	0.2514		RP11-615I2.1	snoU109	1.27 (1.08-1.49)	0.003074	1.33 (1.12-1.59)	0.001232	1.2997	1.323e-05	0.6938
q22.1	rs7196626	16	68655516	G	0.3293	0.2756	CDH3			1.28 (1.09-1.49)	0.002465	1.29 (1.09-1.53)	0.003687	1.2824	2.812e-05	0.9271
q23.3	rs3784983	16	83744100	A	0.5285	0.4609	CDH13			0.83 (0.71-0.96)	0.01283	1.31 (1.12-1.54)	0.0009257	0.7978	4.728e-05	0.4554
q24.3	rs78208831	16	89021297	A	0.3419	0.4195		CTD-2555A7.1	CTD-2555A7.2	0.85 (0.73-1)	0.04739	0.72 (0.61-0.85)	0.0001076	0.7891	4.526e-05	0.1371
p11.21	rs11659246	18	12341465	G	0.1419	0.0918	TUBB6			1.3 (1.03-1.64)	0.02536	1.64 (1.29-2.08)	4.763e-05	1.4544	1.032e-05	0.179
q12.1	rs11564296	18	28219995	G	0.03378	0.01577		CDH2	ARIH2P1	2.01 (1.32-3.06)	0.0009583	2.18 (1.34-3.55)	0.001299	2.0795	6.64e-06	0.7979
q12.1	rs11083266	18	28268854	A	0.03388	0.01267		CDH2	ARIH2P1	1.71 (1.11-2.64)	0.01472	2.73 (1.65-4.53)	5.184e-05	2.0858	1.269e-05	0.1688
q22.3	rs34693543	18	73510701	A	0.07568	0.03785		CTD-2354A18.1	RP11-126K15.1	1.39 (1-1.92)	0.04671	2.08 (1.5-2.89)	7.892e-06	1.6944	7.215e-06	0.0843
q13.31	rs78715017	19	43774764	A	0.01892	0.01041	KCNN4			2.99 (1.77-5.07)	1.898e-05	1.83 (0.98-3.44)	0.05582	2.4461	1.437e-05	0.2423
q13.12	rs138428934	20	45573204	G	0.1421	0.09513	WFDC8			1.31 (1.05-1.63)	0.01552	1.58 (1.24-2)	0.000181	1.4255	1.754e-05	0.2684
q13.12	rs3746495	20	45851155	G	0.1851	0.1432	ACOT8			1.35 (1.12-1.62)	0.001629	1.36 (1.1-1.68)	0.004152	1.3517	2.145e-05	0.9464
q13.2	rs2248137	20	54173204	G	0.3197	0.3778	CYP24A1			0.78 (0.67-0.92)	0.00287	0.77 (0.65-0.92)	0.003306	0.7793	2.952e-05	0.9129
q22.3	rs2837982	21	41244804	G	0.3149	0.264	BACE2			1.32 (1.13-1.55)	0.0005082	1.28 (1.08-1.53)	0.005232	1.3029	8.787e-06	0.7972
q22.3	rs1046210	21	41250859	G	0.3014	0.2498	BACE2			1.28 (1.09-1.5)	0.002411	1.3 (1.09-1.55)	0.004005	1.2856	2.981e-05	0.9131
q22.3	rs1109754	21	45333789	A	0.1332	0.07905		LINC00315	BX322557.13	1.31 (1.04-1.64)	0.02373	1.79 (1.4-2.3)	3.583e-06	1.5106	1.808e-06	0.0682
q13.31	rs5768788	22	46462790	G	0.2405	0.1899	CELSR1			1.33 (1.11-1.58)	0.001598	1.35 (1.12-1.64)	0.001912	1.3386	1.004e-05	0.8968
